# Supplementary material for: Decreased Expression of ZNF554 in Gliomas is Associated with the Activation of Tumor Pathways and Shorter Patient Survival
Source: Int J Mol Sci. 2020 Aug 11;21(16):5762. doi: 10.3390/ijms21165762 (PMC7461028; doi:10.3390/ijms21165762)
Supplement: Supplementary file 1 [file ijms-21-05762-s001.zip]

Archive with 6 entries (6 files):
- Supplementary Figure S1.docx
- TableS1.xlsx
- TableS2.xlsx
- TableS3.xlsx
- TableS4.xlsx
- TableS5.xlsx
