# Supplementary material for: Decreased Expression of ZNF554 in Gliomas is Associated with the Activation of Tumor Pathways and Shorter Patient Survival
Source: Int J Mol Sci. 2020 Aug 11;21(16):5762. doi: 10.3390/ijms21165762 (PMC7461028; doi:10.3390/ijms21165762)
Supplement: Supplementary file 1 [file ijms-21-05762-s001.zip › TableS1.xlsx]

## Sheet: DE_genes
Supplementary Table S1. Differentially expressed genes (U87 cells: mock vs. ZNF554 transfection)
Entrez ID	Gene symbol	Row	Col	ControlType	ProbeName	SystematicName	logFC	AveExpr	t	P.Value	adj.P.Value	B
115196	ZNF554	233	29	0	A_23_P343250	NM_001102651	7.44034	12.8227	18.1458	8.46233e-08	0.00347743	7.47855
207107	SFTA1P	103	68	0	A_32_P221966	NR_027082	3.23913	9.88332	4.22355	0.00288357	0.099911	-1.44192
3569	IL6	119	43	0	A_23_P71037	NM_000600	2.95999	14.0409	6.73991	0.000144694	0.0247904	1.52228
3606	IL18	14	52	0	A_23_P104798	NM_001562	2.8604	7.27365	8.30201	3.28665e-05	0.014594	2.91716
978	CDA	456	1	0	A_23_P34597	NM_001785	2.50232	10.7508	5.28243	0.00073727	0.0500494	-0.0748134
100507127	LINC00707	417	62	0	A_32_P221000	NR_038291	2.46125	9.74716	5.00371	0.00103922	0.0585969	-0.417266
3889	KRT83	135	49	0	A_24_P410408	NM_002282	2.44565	7.28642	5.54087	0.000541474	0.0431538	0.231722
27177	IL36B	151	66	0	A_23_P90925	NM_173178	2.3758	9.38442	5.06095	0.000967618	0.0570478	-0.345926
6364	CCL20	25	38	0	A_23_P17065	NM_004591	2.36464	6.70786	5.35165	0.000678165	0.0478007	0.00831529
4803	NGF	271	84	0	A_23_P115190	NM_002506	2.2778	9.08075	6.7393	0.000144786	0.0247904	1.52167
84879	MFSD2A	404	25	0	A_23_P43820	NM_032793	2.23634	9.75935	5.86104	0.000374029	0.036564	0.597092
6352	CCL5	80	5	0	A_23_P152838	NM_002985	2.23233	12.0331	4.38974	0.00230282	0.0888325	-1.21556
55124	PIWIL2	416	43	0	A_23_P253074	NM_018068	2.22715	7.45572	5.60702	0.000501069	0.0421255	0.308507
2920	CXCL2	328	42	0	A_24_P257416	NM_002089	2.18301	9.34351	6.92123	0.000120285	0.0227505	1.69975
6756	SSX1	470	40	0	A_32_P55135	NM_005635	2.18133	6.72762	4.77299	0.00139239	0.0680261	-0.710169
79879	CCDC134	394	36	0	A_24_P194420	NM_024821	2.17694	10.3976	6.35283	0.000217347	0.0274002	1.1284
114794	ELFN2	350	37	0	A_32_P219279	NM_052906	2.17572	11.6725	6.76202	0.000141443	0.0247904	1.54416
3125	HLA-DRB3	310	5	0	A_23_P145336	ENST00000611013	2.15377	8.38551	6.35424	0.000217017	0.0274002	1.12988
3127	HLA-DRB5	5	23	0	A_23_P31006	NM_002125	2.14715	9.23431	7.25267	8.65988e-05	0.0201051	2.01304
7324	UBE2E1	35	14	0	A_23_P6963	NM_003341	2.14219	11.0075	7.10381	0.000100226	0.0219074	1.87408
5054	SERPINE1	20	4	0	A_24_P158089	NM_000602	2.13546	13.4323	6.22503	0.00024956	0.0293005	0.993728
133690	CAPSL	156	56	0	A_23_P133536	NM_144647	2.13275	9.00918	6.00639	0.00031759	0.0330398	0.75783
100507347	VIM-AS1	430	41	0	A_32_P9048	NR_108061	2.12808	11.0021	6.27434	0.000236545	0.0285302	1.04597
23764	MAFF	503	65	0	A_23_P103110	NM_012323	2.11517	10.3994	5.91178	0.000353162	0.0352888	0.653563
4585	MUC4	511	47	0	A_24_P208825	NM_018406	2.10854	7.57097	6.35272	0.000217372	0.0274002	1.12829
6561	SLC13A1	506	50	0	A_24_P355057	NM_022444	2.08105	4.26055	4.60466	0.0017321	0.0758304	-0.929255
3123	HLA-DRB1	441	33	0	A_24_P845223	M27126	2.08053	7.66114	4.99101	0.00105589	0.0590335	-0.43317
2118	ETV4	500	45	0	A_23_P431776	NM_001079675	2.08049	9.46104	6.51024	0.000183818	0.0260715	1.29109
2995	GYPC	396	27	0	A_24_P139901	NM_002101	2.06442	11.0576	4.65072	0.00163098	0.0733065	-0.868852
7675	ZNF121	416	19	0	A_23_P89960	NM_001008727	2.05821	8.98214	4.56578	0.00182276	0.078105	-0.980502
84777	DLGAP1-AS2	355	21	0	A_23_P164576	NR_119377	2.05266	9.49686	6.78698	0.00013787	0.0243154	1.56877
2644	GCHFR	119	65	0	A_23_P77328	NM_005258	2.05034	9.95949	5.1784	0.000836983	0.053261	-0.201185
3294	HSD17B2	436	54	0	A_23_P118065	NM_002153	2.03352	8.13603	4.51379	0.00195214	0.0808661	-1.04942
2352	FOLR3	276	16	0	A_24_P252996	NM_000804	2.03275	8.03536	6.49348	0.000187101	0.0262737	1.27393
7052	TGM2	180	9	0	A_32_P86763	NM_004613	2.01716	8.20377	6.31859	0.000225502	0.027908	1.09255
171483	FAM9B	107	36	0	A_32_P203029	NM_205849	2.01074	7.55474	4.58077	0.00178722	0.0770641	-0.960718
51316	PLAC8	386	7	0	A_24_P183128	NM_016619	1.99808	9.75791	4.86189	0.00124283	0.0648409	-0.596296
55057	CRYBG2	440	40	0	A_24_P308229	NM_001039775	1.98082	9.38292	6.48737	0.000188313	0.0262737	1.26767
5552	SRGN	360	65	0	A_23_P86653	NM_002727	1.97998	8.29383	5.04888	0.000982257	0.0575833	-0.360926
595	CCND1	479	61	0	A_24_P193011	NM_053056	1.9691	10.7482	5.75286	0.000423195	0.0386614	0.475394
5801	PTPRR	119	62	0	A_23_P47924	NM_002849	1.96065	9.69445	4.88266	0.00121047	0.0638467	-0.56988
627	BDNF	493	37	0	A_23_P127891	NM_170735	1.92923	11.7797	6.50258	0.00018531	0.0261682	1.28325
5670	PSG2	12	64	0	A_23_P142335	NM_031246	1.92186	11.6532	5.59807	0.00050634	0.0423769	0.298151
10053	AP1M2	411	59	0	A_23_P78543	NM_005498	1.89961	8.37213	5.34865	0.000680616	0.0478914	0.00472765
9533	POLR1C	411	7	0	A_23_P70409	NM_203290	1.89846	13.0344	4.46385	0.0020858	0.0841963	-1.116
80117	ARL14	233	5	0	A_23_P92161	NM_025047	1.8961	8.4058	5.64211	0.000480994	0.0413881	0.348951
57214	CEMIP	153	47	0	A_23_P324754	NM_018689	1.89529	10.8333	4.61043	0.00171907	0.075796	-0.921671
4908	NTF3	291	83	0	A_23_P360797	NM_002527	1.89282	7.81339	5.39954	0.000640317	0.0468195	0.0653838
57228	SMAGP	126	65	0	A_23_P64837	NM_001031628	1.89046	11.1591	4.70495	0.00152008	0.0709018	-0.79817
80005	DOCK5	250	81	0	A_24_P350245	NM_024940	1.89005	9.94394	4.57663	0.00179695	0.0773247	-0.966175
5271	SERPINB8	6	47	0	A_24_P147461	NM_001031848	1.88116	11.0347	5.44399	0.000607244	0.0455355	0.118043
3126	HLA-DRB4	351	14	0	A_24_P370472	NM_021983	1.87828	7.83433	5.61987	0.000493611	0.0420829	0.323343
84525	HOPX	336	43	0	A_24_P913146	NM_139211	1.87071	7.70497	5.61305	0.000497559	0.0421255	0.315462
316	AOX1	104	55	0	A_23_P154037	NM_001159	1.8658	12.6539	5.24781	0.000768931	0.051105	-0.116678
27063	ANKRD1	168	47	0	A_23_P161218	NM_014391	1.85631	8.58732	4.67213	0.00158618	0.0725173	-0.840888
135250	RAET1E	490	64	0	A_23_P8253	NM_139165	1.85606	10.5388	4.90946	0.00117006	0.062415	-0.535886
90865	IL33	339	84	0	A_23_P31945	NM_033439	1.85492	8.49584	4.74772	0.0014384	0.0695391	-0.742769
3122	HLA-DRA	363	12	0	A_32_P87697	NM_019111	1.85483	8.54807	4.91871	0.00115646	0.0621207	-0.524182
8335	HIST1H2AB	357	61	0	A_24_P223384	NM_003513	1.85103	10.8176	5.81178	0.00039559	0.0376296	0.541898
1583	CYP11A1	196	24	0	A_23_P129169	NM_000781	1.84258	7.06255	5.03872	0.000994769	0.0577357	-0.373573
7357	UGCG	276	12	0	A_23_P313389	NM_003358	1.84056	10.1498	6.14522	0.000272328	0.0302453	0.908433
3008	HIST1H1E	350	64	0	A_23_P7976	NM_005321	1.83712	11.2984	5.30788	0.00071491	0.0492117	-0.0441645
115123	MARCH3	254	75	0	A_23_P321511	NM_178450	1.80274	9.24396	5.03969	0.000993563	0.0577357	-0.37236
4092	SMAD7	5	11	0	A_23_P55518	NM_005904	1.80148	9.60324	5.85141	0.000378137	0.036564	0.586338
441521	CT45A5	355	7	0	A_32_P170547	NM_001007551	1.80127	9.37556	5.31072	0.000712463	0.0492117	-0.0407536
3290	HSD11B1	192	83	0	A_23_P63209	NM_181755	1.77486	10.2389	5.01737	0.00102162	0.0581462	-0.400191
254439	C11orf86	509	58	0	A_32_P524904	NM_001136485	1.77255	8.70644	4.96234	0.00109458	0.0602176	-0.469164
51239	ANKRD39	363	8	0	A_23_P95027	NM_016466	1.76473	10.567	5.43357	0.000614825	0.0459364	0.105728
81848	SPRY4	175	76	0	A_24_P269062	NM_030964	1.7565	8.50237	4.52913	0.00191294	0.079968	-1.02903
4091	SMAD6	411	24	0	A_23_P65812	NM_005585	1.75404	9.93563	5.00654	0.00103555	0.0585969	-0.41373
9076	CLDN1	76	68	0	A_24_P165949	NM_021101	1.7507	6.82281	4.3556	0.00241089	0.0906411	-1.2617
79400	NOX5	260	28	0	A_23_P140475	NM_024505	1.75008	6.8817	5.4868	0.00057716	0.0447504	0.168456
1066	CES1	236	68	0	A_23_P206733	NM_001266	1.74277	10.4636	4.71044	0.00150933	0.0708267	-0.791052
3972	LHB	44	52	0	A_23_P218505	NM_000894	1.74255	11.1802	5.27155	0.00074707	0.0502444	-0.0879579
7704	ZBTB16	364	30	0	A_23_P104804	NM_006006	1.73922	7.54697	5.41573	0.00062805	0.0464181	0.0845958
105371967	LOC105371967	439	4	0	A_24_P879895	lnc-AP002478.1-2:2	1.73273	10.6525	5.21502	0.000800294	0.0522837	-0.156505
23645	PPP1R15A	14	41	0	A_23_P90172	NM_014330	1.72922	11.2952	5.37649	0.000658235	0.0473777	0.0379638
6035	RNASE1	376	69	0	A_24_P403959	NM_198232	1.72814	10.5012	4.6074	0.0017259	0.0758304	-0.925651
115708	TRMT61A	387	47	0	A_24_P373126	NM_152307	1.72583	8.75354	4.3746	0.00235007	0.0896672	-1.23599
121268	RHEBL1	500	19	0	A_23_P2307	NM_144593	1.72031	11.1973	4.66092	0.00160947	0.0729195	-0.855521
149986	LSM14B	309	31	0	A_23_P362719	NM_144703	1.716	12.8748	5.12651	0.000892154	0.0546368	-0.26486
728485	LOC728485	307	80	0	A_23_P27758	NM_001294306	1.69933	9.7166	4.66934	0.00159195	0.0725173	-0.844535
8785	MATN4	343	58	0	A_23_P102622	NM_003833	1.69508	9.27048	5.02898	0.00100693	0.0577357	-0.385712
7137	TNNI3	384	63	0	A_23_P67453	NM_000363	1.69389	9.45456	4.97234	0.0010809	0.0597814	-0.456585
5646	PRSS3	223	30	0	A_23_P135257	NM_002771	1.69367	7.89123	5.1037	0.000917651	0.0555744	-0.292984
51200	CPA4	250	28	0	A_24_P218151	NM_016352	1.68811	13.9676	5.54502	0.000538841	0.0431538	0.236551
54797	MED18	326	16	0	A_23_P138105	NM_017638	1.68375	6.73222	5.16768	0.000848064	0.053596	-0.214301
51704	GPRC5B	287	27	0	A_23_P324327	NM_016235	1.67445	10.4967	4.63095	0.00167359	0.074334	-0.894741
29114	TAGLN3	50	16	0	A_23_P80817	NM_013259	1.67386	7.15959	4.3008	0.00259602	0.093966	-1.33616
119391	GSTO2	331	8	0	A_23_P202206	NM_183239	1.6639	8.43395	5.08938	0.000934073	0.0560349	-0.310691
257019	FRMD3	150	44	0	A_23_P135123	A_23_P135123	1.65852	10.0193	4.83171	0.00129155	0.0660119	-0.634816
90637	ZFAND2A	233	28	0	A_23_P336992	NM_182491	1.65796	13.561	5.25136	0.000765618	0.051105	-0.112378
24139	EML2	323	17	0	A_23_P101297	NM_012155	1.65422	10.2304	5.15121	0.000865414	0.0539692	-0.2345
9214	FCMR	333	13	0	A_23_P138125	NM_005449	1.64488	8.14275	5.53532	0.000545023	0.0432367	0.225249
4149	MAX	331	72	0	A_23_P436138	NM_145114	1.6256	10.0747	4.42534	0.00219568	0.0864301	-1.16763
64778	FNDC3B	224	38	0	A_24_P919304	ENST00000476794	1.62356	11.0361	5.03413	0.00100048	0.0577357	-0.379294
641700	ECSCR	309	39	0	A_23_P72651	NM_001077693	1.61433	8.07423	4.95261	0.00110805	0.0604657	-0.4814
5744	PTHLH	421	25	0	A_23_P2271	NM_198965	1.6132	9.91984	4.39327	0.00229195	0.0886846	-1.2108
8091	HMGA2	514	51	0	A_24_P85099	NM_003483	1.61235	8.42544	4.8438	0.00127178	0.0656503	-0.61936
3910	LAMA4	289	67	0	A_23_P401176	U77706	1.61224	9.35981	5.14372	0.000873433	0.0542175	-0.2437
441459	ANKRD18B	238	71	0	A_24_P160773	NM_001244752	1.61065	9.91441	4.40612	0.00225281	0.0878142	-1.19347
115908	CTHRC1	461	35	0	A_23_P111888	NM_138455	1.60937	9.29467	4.93444	0.00113372	0.0613807	-0.50431
80328	ULBP2	343	53	0	A_24_P149314	NM_025217	1.60789	13.885	4.46898	0.00207163	0.0840789	-1.10914
84665	MYPN	171	83	0	A_23_P104438	NM_032578	1.59775	11.2259	4.46843	0.00207315	0.0840789	-1.10988
730094	MOSMO	27	68	0	A_23_P339053	ENST00000569656	1.58285	11.7771	4.36373	0.00238467	0.0901419	-1.2507
124491	TMEM170A	74	58	0	A_23_P100517	NM_145254	1.5804	12.4594	4.28052	0.00266837	0.0952662	-1.36383
7477	WNT7B	93	40	0	A_23_P320054	NM_058238	1.56745	8.53385	4.32249	0.00252098	0.0927437	-1.30664
7226	TRPM2	202	74	0	A_24_P27977	NM_003307	1.56744	10.3863	4.94527	0.00111834	0.0607885	-0.490648
1839	HBEGF	280	36	0	A_24_P140608	NM_001945	1.55728	10.6628	4.98901	0.00105853	0.0590846	-0.435673
11009	IL24	290	36	0	A_24_P222740	NM_006850	1.55003	6.17305	4.83368	0.0012883	0.06601	-0.632292
126299	ZNF428	295	18	0	A_23_P311468	NM_182498	1.54866	10.9683	4.42695	0.00219095	0.0864301	-1.16546
55897	MESP1	478	53	0	A_23_P77223	NM_018670	1.54742	10.0791	4.71763	0.00149535	0.0705493	-0.781717
6533	SLC6A6	268	38	0	A_24_P359191	NM_003043	1.54048	8.17767	4.82717	0.00129904	0.06623	-0.64061
5097	PCDH1	135	70	0	A_23_P213359	NM_002587	1.52781	7.91247	4.35938	0.00239866	0.0904296	-1.25659
100874043	TPRG1-AS1	317	84	0	A_32_P8653	NR_046873	1.51575	8.50263	4.28541	0.00265074	0.094719	-1.35716
57456	KIAA1143	422	68	0	A_32_P54018	NM_020696	1.50723	12.8164	4.36672	0.0023751	0.090087	-1.24665
9911	TMCC2	353	71	0	A_32_P133840	NM_014858	1.50513	8.64539	4.38001	0.00233308	0.0893515	-1.22869
3115	HLA-DPB1	60	6	0	A_24_P166443	NM_002121	1.49989	10.8755	4.65231	0.00162762	0.073257	-0.866777
3931	LCAT	350	21	0	A_23_P218237	NM_000229	1.49637	10.4876	5.0364	0.000997653	0.0577357	-0.376465
23092	ARHGAP26	390	21	0	A_23_P214066	NM_015071	1.47368	7.61602	4.67509	0.00158009	0.0725173	-0.837028
150094	SIK1	91	35	0	A_23_P132121	NM_173354	1.4707	10.9185	4.56242	0.00183083	0.0781413	-0.984942
347862	GATD1	518	52	0	A_23_P330727	NM_182612	1.46797	10.5369	4.30981	0.00256457	0.0933671	-1.32389
10761	PLAC1	403	75	0	A_23_P148609	NM_021796	1.46396	7.84217	4.42697	0.0021909	0.0864301	-1.16544
80201	HKDC1	397	47	0	A_23_P202427	NM_025130	1.46144	13.158	4.59496	0.00175425	0.0763637	-0.942015
255313	CT47A11	49	43	0	A_24_P332857	NM_173571	1.46142	8.59281	4.36507	0.00238036	0.090087	-1.24888
79165	LENG1	27	43	0	A_23_P208523	NM_024316	1.45087	11.2136	4.31659	0.00254115	0.0930622	-1.31466
152302	CIDECP1	361	32	0	A_24_P484797	NR_002786	1.44731	11.3864	4.89069	0.0011982	0.0636143	-0.559675
144347	RFLNA	69	39	0	A_24_P288890	NM_181709	1.44715	8.24027	4.24586	0.00279716	0.0984951	-1.41129
6461	SHB	526	47	0	A_24_P146575	NM_003028	1.44663	10.4529	4.7882	0.00136547	0.0672797	-0.690596
3866	KRT15	488	63	0	A_23_P27133	NM_002275	1.44569	10.8015	4.25094	0.00277787	0.0981521	-1.40432
152217	NCBP2AS2	358	37	0	A_24_P80406	NR_024388	1.44027	13.7061	4.44869	0.00212832	0.0849116	-1.13629
8614	STC2	412	72	0	A_23_P110686	NM_003714	1.43199	15.0311	4.48489	0.00202833	0.0831007	-1.0879
85395	FAM207A	351	55	0	A_32_P22883	NM_058190	1.42779	12.7583	4.5478	0.00186641	0.0789057	-1.00428
3779	KCNMB1	218	57	0	A_24_P206121	NM_004137	1.41144	8.96194	4.30502	0.00258125	0.0937026	-1.33042
100132288	TEKT4P2	386	54	0	A_24_P306443	NR_037871	1.41046	9.72555	4.2531	0.00276971	0.097948	-1.40136
100126784	LOC100126784	136	57	0	A_32_P187651	NR_015384	1.40972	9.24497	4.34263	0.00245339	0.0913538	-1.27929
494143	CHAC2	380	8	0	A_32_P194264	NM_001008708	1.40088	10.1371	4.23797	0.00282739	0.0988465	-1.42211
100507249	C8orf17	38	38	0	A_24_P64036	AF220264	1.39107	4.48711	4.34235	0.0024543	0.0913538	-1.27966
64093	SMOC1	313	55	0	A_24_P150466	NM_001034852	1.38952	8.42516	4.65837	0.00161482	0.0730009	-0.858854
3487	IGFBP4	518	41	0	A_24_P382187	NM_001552	1.38628	7.75922	4.33555	0.00247692	0.0916972	-1.28889
3113	HLA-DPA1	244	15	0	A_24_P243528	NM_033554	1.35435	11.1269	4.61478	0.00170931	0.0755278	-0.915954
6351	CCL4	321	37	0	A_23_P207564	NM_001291470	1.3416	7.60893	4.37632	0.00234466	0.0896269	-1.23367
283234	CCDC88B	298	29	0	A_23_P24389	NM_032251	1.31087	10.3612	4.44792	0.00213051	0.0849166	-1.13733
3310	HSPA6	524	30	0	A_23_P114903	NM_002155	1.30796	8.76819	4.43946	0.00215468	0.0854654	-1.14867
79159	NOL12	25	30	0	A_23_P6456	NM_024313	1.2888	11.8227	4.28893	0.00263811	0.0946145	-1.35235
9604	RNF14	29	5	0	A_24_P69150	NM_004290	-1.27952	13.0302	-4.23337	0.0028452	0.0990828	-1.42843
9865	TRIL	474	34	0	A_24_P183664	NM_014817	-1.30751	7.60526	-4.39756	0.0022788	0.088509	-1.20501
55224	ETNK2	9	70	0	A_23_P200707	NM_018208	-1.3251	6.36674	-4.48808	0.00201975	0.0828318	-1.08364
131368	ZPLD1	221	47	0	A_23_P432013	NM_175056	-1.32718	5.4716	-4.39845	0.00227609	0.0884874	-1.20381
1729	DIAPH1	473	39	0	A_23_P213344	NM_005219	-1.32752	10.6743	-4.47842	0.00204581	0.0835669	-1.09653
64854	USP46	518	30	0	A_23_P81180	NM_022832	-1.34652	8.8922	-4.38491	0.00231778	0.0890969	-1.22207
79780	CCDC82	271	6	0	A_24_P372580	NM_024725	-1.34662	10.272	-4.49552	0.00199993	0.0824305	-1.07373
9516	LITAF	517	35	0	A_23_P3532	NM_004862	-1.37098	13.2603	-4.42171	0.00220634	0.0864301	-1.1725
6138	RPL15	363	24	0	A_23_P253200	NM_002948	-1.37312	14.2841	-4.34963	0.00243036	0.09104	-1.2698
6745	SSR1	491	64	0	A_32_P89755	NM_003144	-1.37391	13.645	-4.33731	0.00247103	0.091625	-1.2865
7306	TYRP1	495	49	0	A_23_P94403	NM_000550	-1.37424	8.78931	-4.44179	0.00214799	0.0853198	-1.14554
29781	NCAPH2	145	38	0	A_23_P369960	NM_014551	-1.37693	9.40957	-4.26195	0.00273655	0.0971096	-1.38923
2762	GMDS	50	7	0	A_23_P72068	NM_001500	-1.38002	11.8031	-4.66146	0.00160834	0.0729195	-0.854815
6389	SDHA	63	21	0	A_23_P250035	NM_004168	-1.39329	13.4923	-4.34662	0.00244023	0.0910964	-1.27388
23704	KCNE4	370	12	0	A_23_P392575	NM_080671	-1.39799	9.21419	-4.78991	0.00136247	0.0672452	-0.688394
9204	ZMYM6	283	14	0	A_23_P428729	ENST00000460607	-1.40641	6.69436	-4.35684	0.00240688	0.0906411	-1.26003
9052	GPRC5A	511	48	0	A_23_P36831	NM_003979	-1.40693	9.69351	-4.45964	0.00209754	0.0844466	-1.12164
25840	METTL7A	171	44	0	A_24_P941773	NM_014033	-1.40906	6.91484	-4.35459	0.00241418	0.0906819	-1.26308
55599	RNPC3	455	44	0	A_23_P254970	ENST00000533099	-1.41105	9.47054	-4.22614	0.0028734	0.099727	-1.43836
57222	ERGIC1	415	45	0	A_23_P333227	NM_001031711	-1.41323	9.57403	-4.36633	0.00237636	0.090087	-1.24719
84631	SLITRK2	328	38	0	A_23_P217277	NM_032539	-1.42362	6.68198	-4.73314	0.0014657	0.0701163	-0.761624
55291	PPP6R3	476	79	0	A_23_P202637	NM_018312	-1.42388	10.8661	-4.38936	0.00230399	0.0888325	-1.21607
64223	MLST8	54	14	0	A_23_P26444	NM_022372	-1.42798	10.835	-4.74476	0.0014439	0.069723	-0.746597
116150	NUS1	378	32	0	A_23_P93082	NM_138459	-1.42885	11.1322	-4.2858	0.00264934	0.094719	-1.35663
6419	SETMAR	354	1	0	A_24_P230895	NM_006515	-1.43253	6.79298	-4.77581	0.00138735	0.0679095	-0.706534
3275	PRMT2	265	11	0	A_23_P211244	NM_206962	-1.43435	11.9913	-4.33091	0.00249247	0.0920245	-1.29519
26057	ANKRD17	225	62	0	A_24_P220771	NM_032217	-1.43693	5.9548	-4.66902	0.00159261	0.0725173	-0.844948
3735	KARS	238	11	0	A_23_P152487	NM_005548	-1.43826	12.8047	-4.94125	0.00112403	0.0610167	-0.495718
8450	CUL4B	242	29	0	A_23_P148463	NM_003588	-1.43831	13.1847	-4.72093	0.00148898	0.0705493	-0.777433
1303	COL12A1	500	53	0	A_24_P291814	NM_004370	-1.4413	9.30974	-4.45928	0.00209853	0.0844466	-1.12212
23047	PDS5B	126	11	0	A_23_P48387	NM_015032	-1.44383	8.97613	-4.65468	0.0016226	0.0731111	-0.863675
10346	TRIM22	521	44	0	A_24_P172481	NM_006074	-1.45123	14.325	-4.92738	0.00114387	0.0618487	-0.513229
81537	SGPP1	395	8	0	A_23_P347048	NM_030791	-1.4541	10.8797	-4.28702	0.00264498	0.0946778	-1.35497
54928	IMPAD1	463	30	0	A_24_P240732	NM_017813	-1.4565	13.1353	-4.54338	0.00187731	0.0792035	-1.01013
2752	GLUL	488	40	0	A_24_P53976	NM_002065	-1.4576	12.3685	-4.8626	0.00124171	0.0648409	-0.595397
7084	TK2	51	47	0	A_24_P219324	NM_004614	-1.461	9.48672	-4.44146	0.00214893	0.0853198	-1.14599
55526	DHTKD1	375	44	0	A_23_P12601	NM_018706	-1.46159	8.35747	-4.34579	0.00244295	0.0910964	-1.275
7057	THBS1	421	83	0	A_24_P142118	NM_003246	-1.46284	12.9211	-4.53993	0.00188587	0.0793206	-1.01471
54033	RBM11	297	67	0	A_23_P342000	NM_144770	-1.46523	4.78788	-4.55744	0.00184287	0.0783136	-0.99153
5830	PEX5	464	48	0	A_24_P372932	NM_000319	-1.46555	8.14166	-4.45475	0.00211121	0.0844751	-1.12818
1051	CEBPB	368	79	0	A_23_P143242	NM_005194	-1.46694	10.1955	-4.29534	0.00261529	0.0941893	-1.3436
154796	AMOT	43	47	0	A_24_P344961	NM_133265	-1.46749	11.2361	-4.23609	0.00283466	0.0989674	-1.42469
1027	CDKN1B	522	35	0	A_23_P204696	NM_004064	-1.46967	8.09917	-4.95919	0.00109893	0.0603615	-0.473127
54537	SHLD2	408	29	0	A_32_P180210	NM_019054	-1.47083	8.13252	-4.98511	0.00106372	0.0592296	-0.44056
84263	HSDL2	422	55	0	A_24_P189415	NM_032303	-1.47296	7.5853	-4.63417	0.00166657	0.0741323	-0.890524
3187	HNRNPH1	362	10	0	A_24_P337380	NM_005520	-1.47947	12.0264	-4.67013	0.00159032	0.0725173	-0.843506
51527	GSKIP	379	39	0	A_24_P292710	NM_016472	-1.48104	10.3129	-4.74239	0.00144831	0.0697595	-0.749651
284370	ZNF615	229	17	0	A_23_P67072	NM_198480	-1.48239	7.99002	-4.73384	0.00146437	0.0701163	-0.760717
23155	CLCC1	206	82	0	A_24_P319624	NM_001048210	-1.48255	7.40405	-4.45203	0.00211887	0.0846993	-1.13182
121665	SPPL3	99	34	0	A_23_P427622	NM_139015	-1.48316	11.1393	-4.86153	0.00124339	0.0648409	-0.596749
8780	RIOK3	437	71	0	A_23_P55578	NM_003831	-1.48667	11.3047	-4.6001	0.00174248	0.0760933	-0.935255
4163	MCC	473	45	0	A_23_P377115	NM_002387	-1.48809	9.0645	-4.99357	0.0010525	0.0589242	-0.429957
26278	SACS	489	37	0	A_23_P308073	NM_014363	-1.49352	8.89068	-4.86451	0.00123869	0.0648409	-0.592954
3824	KLRD1	263	74	0	A_23_P204208	NM_002262	-1.49527	5.73374	-4.84129	0.00127585	0.0656503	-0.622564
8394	PIP5K1A	378	62	0	A_23_P23572	NM_003557	-1.49712	7.62924	-4.55837	0.00184061	0.0782985	-0.990296
4170	MCL1	27	8	0	A_24_P319635	NM_021960	-1.49775	11.101	-4.63428	0.00166633	0.0741323	-0.890378
23008	KLHDC10	52	47	0	A_24_P299429	NM_014997	-1.49845	11.0997	-4.24359	0.00280582	0.0985123	-1.4144
57486	NLN	75	81	0	A_32_P891680	NM_020726	-1.50161	6.56336	-4.66772	0.0015953	0.0725173	-0.846644
53	ACP2	365	85	0	A_23_P138782	NM_001610	-1.5035	8.96322	-4.52939	0.00191229	0.079968	-1.02869
140609	NEK7	502	28	0	A_23_P353574	NM_133494	-1.50599	7.56082	-4.36672	0.00237509	0.090087	-1.24665
64682	ANAPC1	213	18	0	A_32_P12104	NM_022662	-1.50939	7.47585	-4.84673	0.00126705	0.0654928	-0.615628
9275	BCL7B	43	5	0	A_23_P123010	NM_001301061	-1.50992	10.5548	-5.09112	0.000932061	0.0560349	-0.308539
92255	LMBRD2	400	62	0	A_32_P105406	NM_001007527	-1.51051	8.17532	-4.45477	0.00211116	0.0844751	-1.12815
79867	TCTN2	22	25	0	A_23_P64712	NM_024809	-1.51744	9.56416	-4.78638	0.00136866	0.0673276	-0.692932
440915	POTEKP	332	19	0	A_32_P155776	ENST00000397487	-1.51895	16.2284	-4.47151	0.00206466	0.0840031	-1.10576
1075	CTSC	386	66	0	A_23_P1552	NM_001814	-1.52249	11.8513	-4.22865	0.00286357	0.0994696	-1.43491
2635	GBP3	287	11	0	A_24_P370702	NM_018284	-1.52787	12.8834	-4.2337	0.00284391	0.0990828	-1.42798
2733	GLE1	490	55	0	A_23_P258367	NM_001499	-1.52964	10.2407	-4.35619	0.00240899	0.0906411	-1.26091
2556	GABRA3	44	16	0	A_23_P125618	NM_000808	-1.53104	9.96383	-5.16272	0.00085325	0.0536423	-0.22038
29940	DSE	391	69	0	A_23_P19226	NM_013352	-1.53127	11.8146	-4.68467	0.00156056	0.0718925	-0.824547
9201	DCLK1	485	52	0	A_23_P369994	NM_004734	-1.53254	9.74436	-4.75334	0.00142802	0.0691998	-0.735501
92196	DAPL1	267	79	0	A_23_P165598	NM_001017920	-1.53283	5.87718	-4.30645	0.00257623	0.0936031	-1.32846
55884	WSB2	477	39	0	A_23_P147238	NM_018639	-1.53288	11.8608	-5.20473	0.00081042	0.0525278	-0.169036
1744	DLSTP1	289	74	0	A_32_P23374	ENST00000444241	-1.53536	5.56496	-5.12746	0.000891115	0.0546368	-0.263697
55421	NCBP3	446	78	0	A_24_P176572	NM_001114118	-1.53658	8.60289	-4.2576	0.00275281	0.0975185	-1.3952
10857	PGRMC1	485	51	0	A_23_P114275	NM_006667	-1.53811	14.5217	-4.85801	0.00124897	0.0650494	-0.601236
3696	ITGB8	80	56	0	A_24_P759477	NM_002214	-1.54029	10.9003	-4.35295	0.00241952	0.0907993	-1.2653
56675	NRIP3	446	13	0	A_32_P486693	NM_020645	-1.54115	8.46057	-4.37945	0.00233483	0.0893515	-1.22945
5119	CHMP1A	521	16	0	A_24_P287780	NM_002768	-1.54624	8.65697	-4.48829	0.00201918	0.0828318	-1.08336
4751	NEK2	26	3	0	A_24_P319613	NM_002497	-1.54748	11.1688	-4.71886	0.00149298	0.0705493	-0.780124
10015	PDCD6IP	482	46	0	A_32_P22338	NM_013374	-1.55524	11.6414	-5.18309	0.000832186	0.053261	-0.195455
94005	PIGS	396	62	0	A_23_P66715	NM_033198	-1.55639	10.459	-4.50628	0.00197162	0.0815086	-1.0594
11163	NUDT4	424	47	0	A_32_P117723	NM_199040	-1.55641	9.47797	-4.84042	0.00127727	0.0656503	-0.623675
27316	RBMX	510	60	0	A_32_P56392	NM_002139	-1.55857	10.7996	-4.34634	0.00244114	0.0910964	-1.27425
26091	HERC4	457	49	0	A_23_P202408	NM_001278185	-1.56177	12.4749	-4.97086	0.00108292	0.0598121	-0.458445
27075	TSPAN13	378	13	0	A_23_P168610	NM_014399	-1.56244	10.133	-5.19588	0.000819241	0.0528494	-0.179826
1545	CYP1B1	77	30	0	A_23_P209625	NM_000104	-1.56278	11.3861	-4.39441	0.00228845	0.0886846	-1.20926
26226	FBXW4P1	183	27	0	A_23_P252603	AF174606	-1.56465	8.59198	-4.36506	0.0023804	0.090087	-1.24889
11014	KDELR2	477	82	0	A_23_P19936	NM_006854	-1.56759	14.8347	-4.98815	0.00105968	0.0590846	-0.436753
2747	GLUD2	304	53	0	A_23_P45361	NM_012084	-1.57433	12.4559	-4.53498	0.00189824	0.0797589	-1.02127
2319	FLOT2	517	64	0	A_24_P253818	NM_004475	-1.57531	6.3255	-5.2919	0.000728862	0.0498355	-0.0633977
5527	PPP2R5C	478	44	0	A_24_P341370	ENST00000556068	-1.58502	8.49797	-5.15856	0.000857629	0.0537234	-0.225486
114792	KLHL32	274	84	0	A_23_P425766	NM_052904	-1.5865	4.77896	-4.32968	0.00249663	0.0920951	-1.29687
55218	EXD2	523	58	0	A_23_P205293	NM_018199	-1.5893	8.8592	-4.34765	0.00243683	0.0910964	-1.27247
889	KRIT1	221	9	0	A_24_P102539	NM_001013406	-1.59144	7.71857	-4.99616	0.00104909	0.0588136	-0.426715
79699	ZYG11B	94	83	0	A_32_P224855	NM_024646	-1.59306	6.25853	-4.4147	0.0022271	0.0870773	-1.18192
7128	TNFAIP3	151	53	0	A_24_P166527	NM_006290	-1.59698	6.58503	-4.36243	0.00238884	0.0901419	-1.25246
29896	TRA2A	329	58	0	A_23_P31389	NM_013293	-1.59889	13.3128	-4.67666	0.00157688	0.0724816	-0.834985
9459	ARHGEF6	455	45	0	A_24_P228875	NM_004840	-1.59993	9.67723	-4.56722	0.0018193	0.0780382	-0.978595
728411	GUSBP1	52	46	0	A_32_P86	BC048193	-1.60237	8.44545	-4.83204	0.00129099	0.0660119	-0.634385
54700	RRN3	345	17	0	A_23_P206877	NM_018427	-1.60308	8.89159	-4.50814	0.00196677	0.0813902	-1.05692
5870	RAB6A	503	67	0	A_23_P203729	NM_002869	-1.60455	8.74773	-4.60315	0.00173554	0.0758706	-0.931243
23204	ARL6IP1	480	81	0	A_23_P118150	NM_015161	-1.60511	14.6885	-4.7418	0.00144942	0.0697595	-0.750422
11011	TLK2	131	3	0	A_32_P116399	NM_006852	-1.60527	6.59695	-4.31261	0.00255487	0.093322	-1.32008
8654	PDE5A	216	19	0	A_23_P500844	NM_001083	-1.60978	9.5769	-4.64843	0.00163585	0.0733065	-0.871843
23406	COTL1	243	13	0	A_23_P83624	NM_021149	-1.61177	9.11118	-5.48043	0.00058153	0.0447805	0.160974
10953	TOMM34	266	30	0	A_23_P57033	NM_006809	-1.61215	10.7269	-4.31036	0.00256265	0.0933671	-1.32314
4676	NAP1L4	403	50	0	A_24_P132950	NM_005969	-1.61267	11.7529	-4.49894	0.00199088	0.0821396	-1.06917
55140	ELP3	51	6	0	A_24_P4110	NM_018091	-1.61454	9.32665	-5.00093	0.00104284	0.0586232	-0.420743
5291	PIK3CB	272	25	0	A_23_P346969	NM_006219	-1.61473	9.99574	-4.81754	0.00131512	0.0665269	-0.652941
25870	SUMF2	279	36	0	A_23_P123265	NM_015411	-1.61496	11.8012	-4.37931	0.00233528	0.0893515	-1.22964
7465	WEE1	218	82	0	A_23_P127926	NM_003390	-1.61599	10.659	-4.29904	0.00260223	0.093966	-1.33856
10479	SLC9A6	103	48	0	A_24_P410562	NM_001042537	-1.61607	7.16862	-4.67698	0.00157623	0.0724816	-0.834572
800	CALD1	83	74	0	A_23_P42575	NM_033138	-1.61761	13.6114	-4.42277	0.00220323	0.0864301	-1.17108
51429	SNX9	318	52	0	A_24_P179044	NM_016224	-1.61945	11.0095	-4.42176	0.0022062	0.0864301	-1.17244
57520	HECW2	493	80	0	A_23_P50967	NM_020760	-1.62526	8.07997	-4.42353	0.00220097	0.0864301	-1.17005
399844	LINC01002	158	61	0	A_23_P436336	NR_026999	-1.62773	11.5192	-4.3368	0.00247274	0.091625	-1.28719
644936	LOC644936	367	25	0	A_24_P238744	NM_001145442	-1.62818	15.9343	-4.31995	0.00252963	0.0928954	-1.31008
79085	SLC25A23	158	9	0	A_23_P130598	NM_024103	-1.62972	8.28347	-5.08495	0.000939211	0.0560974	-0.316168
135112	NCOA7	346	85	0	A_23_P156957	NM_181782	-1.62978	11.1476	-4.76198	0.00141223	0.0685966	-0.724354
23443	SLC35A3	151	14	0	A_23_P34460	NM_012243	-1.63565	11.0205	-4.36789	0.00237136	0.090087	-1.24507
4904	YBX1	309	44	0	A_32_P169754	NM_004559	-1.63674	14.7627	-4.66148	0.0016083	0.0729195	-0.85479
1739	DLG1	452	66	0	A_23_P416142	NM_004087	-1.63813	11.9562	-4.80643	0.00133395	0.0665269	-0.667188
65977	PLEKHA3	215	21	0	A_24_P328471	NM_019091	-1.63915	10.9308	-4.24988	0.00278189	0.09821	-1.40578
23607	CD2AP	64	49	0	A_24_P329152	NM_012120	-1.64137	11.6983	-4.60437	0.00173277	0.0758304	-0.929642
2634	GBP2	216	63	0	A_23_P85693	NM_004120	-1.64147	11.8987	-4.68657	0.00155672	0.0718768	-0.822076
5293	PIK3CD	530	60	0	A_23_P33303	NM_005026	-1.64368	7.04107	-4.88962	0.00119982	0.0636186	-0.561034
324	APC	27	29	0	A_23_P70213	NM_000038	-1.64483	8.9381	-4.80938	0.00132893	0.0665269	-0.663408
153396	TMEM161B	405	83	0	A_24_P354651	NM_153354	-1.64768	10.5028	-4.68489	0.00156012	0.0718925	-0.824264
55183	RIF1	263	78	0	A_24_P34476	NM_018151	-1.64905	9.67732	-4.38492	0.00231775	0.0890969	-1.22206
9169	SCAF11	402	28	0	A_24_P393605	NM_004719	-1.65052	11.6182	-5.07878	0.00094643	0.0562969	-0.323814
85403	EAF1	177	84	0	A_24_P174461	NM_033083	-1.65069	6.21734	-5.45111	0.000602128	0.0453173	0.12644
55137	FIGN	403	63	0	A_23_P165909	NM_018086	-1.65088	6.38895	-4.56226	0.00183121	0.0781413	-0.985152
5651	TMPRSS15	213	37	0	A_23_P102864	NM_002772	-1.65187	7.64561	-4.85598	0.0012522	0.0651352	-0.603825
57088	PLSCR4	89	46	0	A_23_P91910	NM_020353	-1.65343	12.0111	-5.06619	0.00096134	0.0568408	-0.339425
57403	RAB22A	338	10	0	A_32_P179258	NM_020673	-1.65414	9.27105	-4.88304	0.00120988	0.0638467	-0.569386
7700	ZNF141	503	44	0	A_24_P402836	NM_003441	-1.65492	9.7093	-4.59119	0.00176296	0.0764018	-0.946988
5412	UBL3	81	9	0	A_23_P140029	NM_007106	-1.65782	9.27171	-4.86576	0.00123673	0.0648224	-0.591367
407835	LOC407835	285	23	0	A_24_P324277	NR_002144	-1.65839	10.8562	-4.52525	0.00192278	0.0802161	-1.03419
54625	PARP14	246	25	0	A_24_P920398	NM_017554	-1.65935	10.9876	-4.73026	0.00147116	0.0702958	-0.765355
92140	MTDH	21	60	0	A_23_P250196	NM_178812	-1.65955	13.2483	-5.41132	0.000631359	0.0465258	0.0793772
1509	CTSD	296	4	0	A_23_P52556	NM_001909	-1.66001	12.0929	-4.71916	0.0014924	0.0705493	-0.779737
23473	CAPN7	324	26	0	A_23_P381378	NM_014296	-1.66339	11.0523	-5.23029	0.000785517	0.0515643	-0.137937
10092	ARPC5	313	22	0	A_23_P126803	NM_005717	-1.66362	14.7292	-4.76851	0.00140043	0.068104	-0.715941
85004	RERG	475	75	0	A_23_P204296	NM_032918	-1.66442	7.10592	-4.23761	0.00282879	0.0988465	-1.42261
57498	KIDINS220	139	15	0	A_23_P131747	NM_020738	-1.66457	7.67203	-4.9555	0.00110403	0.060377	-0.477763
60	ACTB	111	4	0	A_23_P31323	NM_001101	-1.6678	16.8564	-5.66105	0.000470521	0.0411385	0.370715
3208	HPCA	128	69	0	A_23_P126159	NM_002143	-1.66857	10.1976	-4.44709	0.00213286	0.0849278	-1.13843
253639	ZNF620	243	10	0	A_32_P308779	NM_175888	-1.6692	7.45798	-4.85406	0.00125528	0.0652125	-0.60628
9364	RAB28	343	35	0	A_32_P7204	NM_004249	-1.67038	8.21623	-5.37664	0.000658115	0.0473777	0.0381453
3422	IDI1	179	4	0	A_24_P103886	NM_004508	-1.67297	12.7629	-4.23538	0.00283738	0.0989784	-1.42566
10043	TOM1	360	80	0	A_23_P103084	NM_005488	-1.67313	8.99147	-4.56832	0.00181667	0.0780069	-0.977142
4598	MVK	150	60	0	A_24_P372901	NM_000431	-1.67443	9.36488	-4.46786	0.00207471	0.0840789	-1.11064
10512	SEMA3C	148	6	0	A_23_P256473	NM_006379	-1.67596	12.6199	-5.24023	0.000776063	0.0514094	-0.125875
22836	RHOBTB3	69	37	0	A_23_P92710	NM_014899	-1.67615	13.6143	-4.71017	0.00150985	0.0708267	-0.791397
8560	DEGS1	501	31	0	A_24_P387839	NM_003676	-1.67745	14.0831	-5.51426	0.000558725	0.0440685	0.200642
55610	VPS50	470	6	0	A_23_P215614	NM_017667	-1.67893	7.13106	-4.24658	0.0027944	0.0984824	-1.41029
57646	USP28	466	33	0	A_23_P203075	NM_020886	-1.67909	10.4752	-5.55206	0.000534394	0.0431538	0.24476
23780	APOL2	346	53	0	A_23_P211488	NM_145637	-1.67916	9.92295	-4.63401	0.00166691	0.0741323	-0.890726
3312	HSPA8	256	6	0	A_24_P295745	NM_153201	-1.6795	14.5543	-5.56035	0.000529217	0.0431538	0.254403
3709	ITPR2	91	4	0	A_23_P203933	NM_002223	-1.68105	8.82677	-4.4828	0.00203396	0.0832485	-1.09069
4603	MYBL1	355	40	0	A_24_P308139	NM_001080416	-1.68302	6.98516	-5.13708	0.000880603	0.0543765	-0.251856
10096	ACTR3	366	44	0	A_24_P105771	NM_005721	-1.68693	14.1458	-5.27811	0.000741147	0.0500494	-0.0800338
22853	LMTK2	460	75	0	A_23_P215275	NM_014916	-1.68802	6.84482	-5.12952	0.000888853	0.0545974	-0.261161
23516	SLC39A14	451	43	0	A_24_P333479	NM_015359	-1.68876	7.10906	-5.1013	0.000920384	0.0555744	-0.295951
54108	CHRAC1	281	22	0	A_23_P123544	NM_017444	-1.6891	10.8739	-4.26719	0.00271715	0.0966717	-1.38207
154043	CNKSR3	467	46	0	A_24_P66592	NM_173515	-1.69026	9.54711	-5.17261	0.000842951	0.0534558	-0.20827
54822	TRPM7	78	85	0	A_23_P88470	NM_017672	-1.69044	10.0316	-4.26468	0.0027264	0.096917	-1.38549
6418	SET	1	69	0	A_23_P217015	NM_003011	-1.69082	12.5	-4.70035	0.00152916	0.0712447	-0.80415
161635	CSNK1A1P1	220	13	0	A_32_P68408	NR_027320	-1.69185	10.8195	-5.19976	0.000815363	0.0527573	-0.175096
3418	IDH2	214	31	0	A_23_P129209	NM_002168	-1.69231	12.9424	-4.39135	0.00229784	0.0888288	-1.21338
6426	SRSF1	471	37	0	A_23_P49521	NM_001078166	-1.69418	13.3586	-5.61537	0.000496212	0.0421255	0.318144
55205	ZNF532	454	12	0	A_23_P346421	NM_018181	-1.70008	9.59899	-4.24138	0.00281429	0.0985702	-1.41743
26959	HBP1	346	75	0	A_24_P204971	NM_012257	-1.70093	11.7767	-4.65533	0.00162122	0.0731111	-0.862822
64844	MARCH7	278	61	0	A_23_P102242	NM_022826	-1.70237	11.4815	-4.36561	0.00237865	0.090087	-1.24815
1017	CDK2	34	49	0	A_23_P98898	NM_001798	-1.70361	11.3608	-5.55092	0.000535113	0.0431538	0.243429
57470	LRRC47	22	7	0	A_24_P19662	NM_020710	-1.70463	10.0279	-5.13601	0.000881761	0.0543765	-0.253168
1386	ATF2	262	72	0	A_24_P128145	NM_001880	-1.70703	8.99552	-4.41312	0.00223182	0.087179	-1.18405
58476	TP53INP2	282	72	0	A_24_P357465	NM_021202	-1.70869	9.44564	-4.54476	0.00187391	0.0791415	-1.00831
55082	ARGLU1	502	59	0	A_23_P162782	NM_018011	-1.70969	12.135	-4.96229	0.00109465	0.0602176	-0.469228
79587	CARS2	67	53	0	A_23_P117238	NM_024537	-1.71102	11.1871	-4.81721	0.00131569	0.0665269	-0.653372
96764	TGS1	30	38	0	A_23_P60899	NM_024831	-1.71402	10.4691	-5.1087	0.000911994	0.0554387	-0.286811
5828	PEX2	386	23	0	A_23_P31702	NM_000318	-1.71436	12.6624	-5.37346	0.000660634	0.0473777	0.0343489
10250	SRRM1	297	28	0	A_24_P679409	NM_005839	-1.71666	11.1561	-5.10958	0.00091101	0.0554387	-0.285733
55739	NAXD	520	79	0	A_24_P401709	AF091088	-1.71669	7.85449	-4.82941	0.00129534	0.0661233	-0.637751
54820	NDE1	360	75	0	A_24_P210675	NM_017668	-1.72438	8.45377	-4.54112	0.00188292	0.0792775	-1.01313
2969	GTF2I	351	64	0	A_24_P765784	ENST00000614048	-1.72485	12.045	-5.09995	0.000921922	0.0555744	-0.297619
26751	SH3YL1	33	82	0	A_23_P68198	NM_015677	-1.72531	8.16739	-4.475	0.00205511	0.0837804	-1.10109
27020	NPTN	167	68	0	A_24_P95822	NM_012428	-1.73324	13.0316	-4.37498	0.00234889	0.0896672	-1.23549
2342	FNTB	265	7	0	A_24_P124831	NM_002028	-1.73399	8.65449	-5.52716	0.000550292	0.0435706	0.215716
9765	ZFYVE16	280	58	0	A_24_P8349	NM_014733	-1.73556	6.41646	-4.79808	0.00134829	0.0669147	-0.677906
727758	ROCK1P1	496	55	0	A_32_P203320	NR_033770	-1.73584	11.027	-4.36247	0.00238872	0.0901419	-1.25241
56254	RNF20	338	3	0	A_24_P98385	NM_019592	-1.73713	11.0091	-4.71127	0.00150769	0.0708267	-0.789964
26273	FBXO3	4	63	0	A_23_P363831	NM_033406	-1.7382	11.6706	-4.51486	0.00194936	0.0808325	-1.04798
79184	BRCC3	75	36	0	A_24_P144504	NM_001018055	-1.73824	10.9054	-5.48315	0.00057966	0.0447743	0.16417
8491	MAP4K3	408	3	0	A_23_P154130	NM_003618	-1.74234	8.50741	-5.43104	0.000616685	0.0459871	0.102729
158747	MOSPD2	16	8	0	A_24_P126093	NM_152581	-1.74562	9.80946	-5.47095	0.000588107	0.0447842	0.149818
6423	SFRP2	78	44	0	A_23_P81103	NM_003013	-1.74593	11.0833	-5.53754	0.000543602	0.0432074	0.227837
6868	ADAM17	71	48	0	A_23_P143120	NM_003183	-1.74795	12.3438	-4.97718	0.00107437	0.0595802	-0.450519
3423	IDS	116	33	0	A_24_P285032	NM_006123	-1.74845	10.7926	-4.6299	0.00167588	0.074334	-0.896116
25800	SLC39A6	70	62	0	A_24_P156049	NM_012319	-1.74893	11.7582	-4.6471	0.0016387	0.0733542	-0.873591
1977	EIF4E	64	70	0	A_23_P118649	NM_001968	-1.74995	12.7033	-4.46081	0.00209426	0.0844466	-1.12007
2332	FMR1	73	50	0	A_24_P40417	NM_002024	-1.75425	12.9682	-5.20989	0.000805322	0.0523701	-0.162746
439921	MXRA7	8	9	0	A_24_P810697	NM_001008529	-1.75427	11.2501	-5.31424	0.00070944	0.0492117	-0.0365236
23413	NCS1	261	69	0	A_24_P252602	NM_014286	-1.75524	8.04486	-4.61143	0.00171681	0.0757776	-0.920349
54934	KANSL2	321	33	0	A_24_P67929	NM_017822	-1.75528	8.64594	-4.33945	0.00246392	0.0915461	-1.2836
51267	CLEC1A	92	74	0	A_24_P360993	NM_016511	-1.75661	5.02499	-5.07858	0.000946661	0.0562969	-0.324058
81689	ISCA1	11	12	0	A_24_P387609	NM_030940	-1.76004	10.3697	-5.2727	0.000746019	0.0502444	-0.0865572
5027	P2RX7	311	33	0	A_24_P319113	NM_002562	-1.76042	9.07397	-4.55459	0.00184979	0.0784444	-0.995295
6146	RPL22	469	2	0	A_24_P849801	NM_000983	-1.76192	12.974	-4.27413	0.00269164	0.0959303	-1.37257
153241	CEP120	393	54	0	A_24_P137602	NM_153223	-1.76592	9.75073	-4.77217	0.00139386	0.0680261	-0.711228
353274	ZNF445	66	72	0	A_24_P915355	NM_181489	-1.77017	6.96531	-4.51508	0.0019488	0.0808325	-1.04769
5144	PDE4D	329	50	0	A_24_P944519	NM_006203	-1.77305	8.52042	-4.80625	0.00133426	0.0665269	-0.667419
7803	PTP4A1	431	9	0	A_24_P252043	NM_003463	-1.77612	9.53221	-4.93867	0.00112769	0.0611348	-0.498975
3920	LAMP2	298	64	0	A_23_P416608	NM_013995	-1.77813	12.7989	-4.31331	0.00255246	0.093317	-1.31913
192670	AGO4	130	57	0	A_24_P941670	NM_017629	-1.77892	7.1609	-4.84782	0.00126528	0.0654837	-0.614229
9839	ZEB2	38	14	0	A_23_P142560	NM_014795	-1.78285	10.3151	-5.17298	0.000842572	0.0534558	-0.207821
284217	LAMA1	477	81	0	A_23_P118967	NM_005559	-1.78308	6.86696	-4.33404	0.00248196	0.0918012	-1.29094
100505545	LINC01095	251	77	0	A_24_P712433	NR_038331	-1.78313	4.54278	-4.71347	0.00150342	0.0707673	-0.787113
55074	OXR1	182	41	0	A_24_P221445	NM_181354	-1.78336	9.00244	-4.42867	0.00218593	0.0864301	-1.16316
27333	GOLIM4	86	60	0	A_24_P191664	NM_014498	-1.79568	8.34353	-4.26405	0.00272877	0.0969173	-1.38637
10325	RRAGB	470	49	0	A_23_P73721	NM_016656	-1.80152	8.91607	-5.29005	0.000730495	0.0498641	-0.0656244
80321	CEP70	231	5	0	A_32_P757733	NM_024491	-1.8021	9.4334	-4.90944	0.00117008	0.062415	-0.535905
6717	SRI	253	14	0	A_23_P59718	NM_003130	-1.80264	11.112	-6.00913	0.000316621	0.0330226	0.760828
3614	IMPDH1	429	31	0	A_23_P157240	J05272	-1.80459	8.21315	-5.37404	0.00066017	0.0473777	0.0350463
5567	PRKACB	500	59	0	A_24_P62708	NM_002731	-1.80716	11.0611	-5.49966	0.000568444	0.0445783	0.183546
100507321	ERVK13-1	149	5	0	A_24_P936363	NR_040023	-1.81096	6.13801	-4.50116	0.00198504	0.0819811	-1.06622
3433	IFIT2	339	56	0	A_24_P304071	NM_001547	-1.8115	11.1832	-5.66242	0.000469772	0.0411385	0.372289
11228	RASSF8	184	66	0	A_24_P913561	NM_001164746	-1.81312	6.88311	-5.0275	0.00100879	0.0577357	-0.387559
8621	CDK13	326	34	0	A_24_P178493	NM_031267	-1.8146	8.07683	-4.60446	0.00173256	0.0758304	-0.929518
6477	SIAH1	38	60	0	A_23_P106798	NM_003031	-1.81518	11.7166	-4.8045	0.00133724	0.0665269	-0.669656
55236	UBA6	224	68	0	A_24_P166144	NM_018227	-1.81586	8.82826	-4.81337	0.00132216	0.0665269	-0.658287
55671	PPP4R3A	32	32	0	A_24_P369691	NM_001284280	-1.81868	8.33433	-5.84051	0.000382853	0.0367972	0.574136
8607	RUVBL1	7	17	0	A_32_P30693	NM_003707	-1.81928	10.9632	-6.20038	0.000256358	0.0294191	0.967489
51320	MEX3C	161	68	0	A_24_P416543	NM_016626	-1.82023	8.18634	-5.02916	0.0010067	0.0577357	-0.385485
6597	SMARCA4	28	39	0	A_24_P212851	NM_003072	-1.82343	8.30467	-5.63595	0.000484454	0.0413881	0.341863
1743	DLST	324	18	0	A_24_P13572	NM_001933	-1.82561	7.01259	-5.90513	0.000355822	0.0353549	0.646186
6772	STAT1	23	58	0	A_24_P274270	NM_139266	-1.82736	15.1862	-5.66319	0.000469355	0.0411385	0.373166
23116	TOGARAM1	470	4	0	A_23_P3102	NM_015091	-1.82742	8.72664	-4.25936	0.00274621	0.0973684	-1.39278
10146	G3BP1	155	8	0	A_23_P336479	NM_005754	-1.82958	12.9291	-5.32978	0.000696261	0.048659	-0.017872
9874	TLK1	292	1	0	A_24_P282762	NM_012290	-1.82996	7.25371	-4.24259	0.00280964	0.0985123	-1.41577
1783	DYNC1LI2	49	68	0	A_24_P236445	NM_006141	-1.83017	13.8929	-4.66851	0.00159367	0.0725173	-0.845615
8803	SUCLA2	333	59	0	A_24_P181275	NM_003850	-1.83266	7.99638	-4.91301	0.00116482	0.062415	-0.531392
53840	TRIM34	414	25	0	A_24_P398323	NM_001003827	-1.83384	9.99017	-5.80864	0.00039701	0.0376535	0.53837
5525	PPP2R5A	148	60	0	A_24_P134955	NM_006243	-1.83489	9.9498	-4.69078	0.00154824	0.071808	-0.816593
6646	SOAT1	233	63	0	A_23_P63319	NM_003101	-1.83836	11.7116	-4.71935	0.00149204	0.0705493	-0.779493
285672	SREK1IP1	365	52	0	A_24_P944991	NM_173829	-1.84042	8.00434	-4.64891	0.00163484	0.0733065	-0.871224
4952	OCRL	401	65	0	A_23_P170246	NM_000276	-1.8417	6.98709	-5.46741	0.000590582	0.0448489	0.145652
9635	CLCA2	117	82	0	A_23_P397248	NM_006536	-1.84569	6.37885	-4.80771	0.00133176	0.0665269	-0.665543
6999	TDO2	376	19	0	A_23_P80974	NM_005651	-1.84703	7.93432	-5.68786	0.000456128	0.0403958	0.401413
3426	CFI	423	63	0	A_24_P92472	NM_000204	-1.84708	11.099	-5.38409	0.000652269	0.0473564	0.0470103
7092	TLL1	183	15	0	A_23_P427645	NM_012464	-1.84812	6.32598	-5.94936	0.000338531	0.0344167	0.695144
29966	STRN3	478	63	0	A_23_P65410	NM_014574	-1.84948	8.44467	-5.06746	0.000959827	0.0568331	-0.337851
5286	PIK3C2A	349	4	0	A_23_P36166	NM_002645	-1.85006	9.15476	-4.8172	0.0013157	0.0665269	-0.653383
3157	HMGCS1	101	11	0	A_23_P133263	NM_002130	-1.85015	11.684	-4.56386	0.00182736	0.0781413	-0.983034
10463	SLC30A9	529	72	0	A_23_P30050	NM_006345	-1.85035	11.3867	-4.83894	0.00127968	0.0656503	-0.625568
9388	LIPG	527	73	0	A_24_P125469	NM_006033	-1.85406	10.2944	-4.87311	0.00122522	0.0643837	-0.582009
90806	ANGEL2	247	2	0	A_23_P343237	NM_144567	-1.85487	7.99949	-5.78241	0.000409095	0.0383811	0.508814
53354	PANK1	302	36	0	A_23_P127054	NM_148977	-1.85662	7.44199	-5.58342	0.000515095	0.042675	0.281183
1910	EDNRB	316	80	0	A_24_P330263	NM_003991	-1.85955	7.04322	-4.60561	0.00172995	0.0758304	-0.928007
3643	INSR	344	4	0	A_23_P4764	NM_000208	-1.86406	9.08324	-5.48519	0.000578261	0.0447504	0.166566
23224	SYNE2	520	71	0	A_23_P128887	NM_182914	-1.86568	7.47645	-5.54203	0.000540737	0.0431538	0.233071
56034	PDGFC	396	37	0	A_24_P163168	NM_016205	-1.87146	6.58253	-5.49083	0.000574417	0.0447504	0.173181
114885	OSBPL11	57	53	0	A_24_P426	NM_022776	-1.87207	8.94062	-5.37748	0.000657451	0.0473777	0.0391481
116068	LYSMD3	188	77	0	A_24_P15658	NM_198273	-1.87299	7.24299	-5.27745	0.000741734	0.0500494	-0.0808218
518	ATP5MC3	207	61	0	A_24_P174346	NM_001002258	-1.87405	10.012	-4.63562	0.0016634	0.0741323	-0.888613
84919	PPP1R15B	215	61	0	A_23_P160449	NM_032833	-1.87412	8.48009	-4.66923	0.00159217	0.0725173	-0.844675
54882	ANKHD1	104	34	0	A_24_P50875	NM_017747	-1.87805	8.0785	-5.30696	0.000715707	0.0492117	-0.0452743
10150	MBNL2	469	8	0	A_23_P204979	NM_144778	-1.87909	8.46223	-5.36809	0.000664903	0.0474891	0.027946
65084	TMEM135	290	30	0	A_23_P203751	NM_022918	-1.87939	9.66511	-5.04379	0.000988505	0.057618	-0.367261
5128	CDK17	444	50	0	A_23_P33376	NM_002595	-1.88004	7.81876	-5.80718	0.000397674	0.0376535	0.536722
339318	ZNF181	16	55	0	A_24_P24092	NM_001029997	-1.88059	10.4827	-4.6694	0.00159183	0.0725173	-0.84446
3437	IFIT3	332	62	0	A_23_P35412	NM_001549	-1.88573	16.2074	-5.40403	0.000636885	0.0466515	0.070723
9830	TRIM14	16	61	0	A_23_P334083	NM_033219	-1.88857	10.6222	-4.84114	0.0012761	0.0656503	-0.62276
9738	CCP110	378	16	0	A_23_P26501	NM_014711	-1.88894	7.692	-5.74555	0.000426764	0.0387987	0.467107
8675	STX16	53	44	0	A_24_P36457	NM_001001433	-1.88937	9.72184	-5.76072	0.00041939	0.0385336	0.484303
5337	PLD1	247	37	0	A_24_P123190	NM_002662	-1.89011	8.26169	-4.44559	0.00213714	0.0850162	-1.14045
56127	PCDHB9	399	21	0	A_24_P380284	NM_019119	-1.89075	7.77417	-5.30645	0.000716146	0.0492117	-0.0458844
273	AMPH	295	84	0	A_24_P218048	NM_001635	-1.89556	9.49204	-4.81318	0.00132248	0.0665269	-0.658532
113189	CHST14	144	40	0	A_24_P210637	NM_130468	-1.8958	10.8377	-4.59896	0.00174508	0.076126	-0.936754
83478	ARHGAP24	314	75	0	A_24_P388659	NM_001025616	-1.89864	9.70054	-4.95826	0.00110021	0.0603615	-0.47429
83857	TMTC1	109	1	0	A_23_P371495	NM_175861	-1.89866	7.86029	-4.81599	0.00131773	0.0665269	-0.654925
200424	TET3	116	63	0	A_32_P542874	NM_001287491	-1.89964	6.78697	-5.95091	0.000337944	0.0344167	0.696849
23243	ANKRD28	190	60	0	A_23_P109794	NM_015199	-1.90343	8.94921	-5.03277	0.00100218	0.0577357	-0.380986
729857	RGPD2	41	22	0	A_24_P33197	NM_001078170	-1.90709	6.68903	-6.16738	0.000265783	0.0299034	0.932215
8558	CDK10	281	83	0	A_24_P65199	NM_052987	-1.90771	7.97956	-5.24979	0.000767083	0.051105	-0.114282
345651	ACTBL2	408	36	0	A_24_P6903	NM_001017992	-1.9086	11.6315	-5.94573	0.000339915	0.0344167	0.691137
23556	PIGN	299	8	0	A_24_P193943	NM_176787	-1.91158	9.73771	-5.39558	0.000643358	0.0469583	0.0606778
27430	MAT2B	459	79	0	A_23_P81408	NM_182796	-1.91661	14.3825	-5.47789	0.000583288	0.0447805	0.157981
85458	DIXDC1	188	85	0	A_23_P416289	NM_001037954	-1.91939	9.14015	-4.81424	0.00132069	0.0665269	-0.657174
27250	PDCD4	90	74	0	A_23_P9932	NM_145341	-1.92016	10.4909	-4.7194	0.00149193	0.0705493	-0.779416
10239	AP3S2	305	21	0	A_23_P100011	NM_005829	-1.9213	8.41213	-5.30959	0.000713433	0.0492117	-0.0421072
65258	MPPE1	105	31	0	A_24_P390833	NM_023075	-1.92231	10.4468	-5.00348	0.00103952	0.0585969	-0.417555
145781	GCOM1	392	19	0	A_23_P117759	NM_001018090	-1.92273	8.34832	-6.39525	0.000207691	0.0270084	1.17259
57146	TMEM159	229	23	0	A_23_P206899	NM_020422	-1.92342	10.2447	-5.98016	0.000327038	0.0336816	0.729062
51203	NUSAP1	379	72	0	A_24_P416079	NM_016359	-1.92723	11.9684	-5.18203	0.000833264	0.053261	-0.196745
4641	MYO1C	137	19	0	A_23_P416656	NM_033375	-1.92748	10.765	-4.65844	0.00161469	0.0730009	-0.858769
23190	UBXN4	369	23	0	A_32_P95823	NM_014607	-1.92806	11.3434	-5.59848	0.000506099	0.0423769	0.298623
57136	APMAP	509	65	0	A_24_P297078	NM_020531	-1.93308	11.649	-5.60807	0.000500458	0.0421255	0.309714
91694	LONRF1	361	38	0	A_24_P406480	NM_152271	-1.93426	8.95576	-5.6523	0.000475325	0.0413825	0.360672
5426	POLE	515	67	0	A_23_P159355	NM_006231	-1.93532	7.5495	-5.60686	0.000501165	0.0421255	0.308317
28988	DBNL	480	58	0	A_23_P168692	NM_001014436	-1.93554	11.233	-5.54723	0.000537443	0.0431538	0.239126
93621	MRFAP1	275	39	0	A_24_P11965	NM_033296	-1.93563	14.7717	-5.23474	0.000781268	0.0515085	-0.132533
6788	STK3	381	14	0	A_23_P215963	NM_006281	-1.9364	9.69302	-6.256	0.000241297	0.0288047	1.02658
9655	SOCS5	279	32	0	A_23_P5813	NM_144949	-1.94252	8.53604	-5.20978	0.000805439	0.0523701	-0.162891
120534	ARL14EP	515	22	0	A_23_P345778	NM_152316	-1.94254	8.43632	-4.42332	0.0022016	0.0864301	-1.17034
79886	CAAP1	268	70	0	A_23_P123763	NM_024828	-1.945	11.5576	-4.98103	0.00106918	0.0593726	-0.445678
56829	ZC3HAV1	92	80	0	A_24_P341938	NM_024625	-1.94803	9.88384	-5.02816	0.00100795	0.0577357	-0.386729
80270	HSD3B7	285	34	0	A_23_P206819	NM_025193	-1.94978	8.13249	-5.54024	0.000541877	0.0431538	0.230986
51201	ZDHHC2	283	36	0	A_23_P9086	NM_016353	-1.95147	10.0375	-5.37633	0.00065836	0.0473777	0.0377752
57534	MIB1	167	55	0	A_24_P943156	NM_020774	-1.95537	9.29677	-5.00183	0.00104168	0.0586232	-0.419628
112936	VPS26B	382	70	0	A_23_P203323	NM_052875	-1.95562	7.06337	-5.35604	0.000674593	0.0478007	0.0135644
10425	ARIH2	457	79	0	A_32_P26000	NM_006321	-1.95857	8.25931	-5.47038	0.000588506	0.0447842	0.149145
132864	CPEB2	220	81	0	A_32_P225355	NM_182485	-1.96059	8.03352	-5.10393	0.000917392	0.0555744	-0.292701
64785	GINS3	48	70	0	A_24_P159323	NM_022770	-1.96176	10.3084	-4.71971	0.00149134	0.0705493	-0.779024
51107	APH1A	405	79	0	A_23_P930	NM_001077628	-1.96501	10.6917	-6.04535	0.000304104	0.0320424	0.800382
11260	XPOT	432	28	0	A_32_P13719	NM_007235	-1.96553	11.9406	-5.45739	0.000597648	0.0450627	0.133851
1525	CXADR	210	32	0	A_24_P374943	NM_001338	-1.96555	8.5754	-4.85241	0.00125791	0.0652669	-0.608381
23767	FLRT3	286	54	0	A_23_P166109	NM_198391	-1.96782	7.66076	-4.5819	0.00178456	0.0770303	-0.959222
1833	EPYC	224	61	0	A_23_P87678	NM_004950	-1.97023	5.94753	-5.22479	0.00079081	0.0518289	-0.144626
100131067	CKMT2-AS1	310	11	0	A_24_P618401	NR_034121	-1.97048	6.52559	-4.68673	0.00155641	0.0718768	-0.821875
8848	TSC22D1	129	45	0	A_23_P162739	NM_183422	-1.97194	12.5393	-5.29772	0.00072375	0.0496512	-0.0563934
9989	PPP4R1	353	47	0	A_23_P15857	NM_001042388	-1.9723	11.6089	-5.58675	0.000513089	0.042675	0.285046
90338	ZNF160	181	41	0	A_24_P401241	NM_198893	-1.9723	9.87808	-4.71778	0.00149506	0.0705493	-0.781522
55000	TUG1	15	74	0	A_24_P382724	NR_002323	-1.97354	10.7625	-5.47915	0.000582415	0.0447805	0.159466
9414	TJP2	430	29	0	A_24_P201153	NM_201629	-1.97427	9.5311	-6.20186	0.000255945	0.0294191	0.969063
159013	CXorf38	465	29	0	A_24_P211689	NM_144970	-1.98289	7.72797	-5.75926	0.000420097	0.0385336	0.482641
1634	DCN	282	33	0	A_23_P64873	NM_001920	-1.98336	11.1474	-5.21779	0.000797593	0.0521903	-0.153137
9581	PREPL	111	73	0	A_24_P944541	NM_006036	-1.98356	8.73505	-5.16086	0.000855207	0.0536535	-0.222665
8028	MLLT10	404	23	0	A_23_P149912	NM_004641	-1.98784	7.4066	-4.32886	0.00249938	0.0921141	-1.29798
23078	VWA8	198	34	0	A_23_P432077	NM_015058	-1.99287	7.88615	-4.78462	0.00137175	0.0673471	-0.695198
5664	PSEN2	506	55	0	A_23_P96985	NM_012486	-1.99337	9.34892	-5.48535	0.000578155	0.0447504	0.166747
51444	RNF138	47	22	0	A_24_P202512	NM_016271	-1.99391	8.52098	-5.23897	0.00077725	0.0514094	-0.127396
118	ADD1	212	3	0	A_24_P117866	NM_001119	-1.99401	8.4436	-4.92103	0.00115308	0.0621014	-0.521252
3327	HSP90AB3P	200	82	0	A_24_P161525	ENST00000505987	-1.99804	13.165	-4.467	0.0020771	0.0840928	-1.11179
55353	LAPTM4B	309	14	0	A_24_P414999	NM_018407	-1.99939	14.3513	-5.94701	0.000339427	0.0344167	0.692548
1968	EIF2S3	378	31	0	A_23_P137031	NM_001415	-2.00096	12.1393	-4.82062	0.00130997	0.0665269	-0.649005
54749	EPDR1	490	67	0	A_23_P93739	NM_017549	-2.00198	11.4427	-5.38135	0.000654413	0.0473777	0.0437498
51773	RSF1	313	39	0	A_24_P246717	NM_016578	-2.0021	10.2626	-5.02313	0.0010143	0.0578899	-0.393004
57181	SLC39A10	96	61	0	A_23_P119778	NM_020342	-2.00253	10.6178	-4.70529	0.00151942	0.0709018	-0.797735
4089	SMAD4	32	48	0	A_23_P27346	NM_005359	-2.00306	10.0938	-5.75056	0.000424313	0.0386614	0.472792
1116	CHI3L1	385	64	0	A_24_P274111	NM_001276	-2.01365	13.8912	-5.77677	0.000411743	0.0384051	0.502451
5911	RAP2A	184	19	0	A_24_P81965	NM_021033	-2.01415	10.6712	-4.53413	0.00190037	0.0797671	-1.0224
80219	COQ10B	77	62	0	A_23_P102037	NM_025147	-2.01535	12.0002	-5.13683	0.000880874	0.0543765	-0.252164
6595	SMARCA2	85	51	0	A_23_P252764	NM_139045	-2.02204	8.59397	-6.27753	0.00023573	0.0285302	1.04933
10451	VAV3	405	59	0	A_24_P7950	NM_006113	-2.02253	6.48992	-4.64472	0.00164379	0.0735019	-0.876703
821	CANX	521	19	0	A_24_P316659	S67659	-2.02361	9.8508	-4.60735	0.00172602	0.0758304	-0.925723
55010	PARPBP	312	31	0	A_23_P87773	NM_017915	-2.02419	8.21939	-4.80673	0.00133344	0.0665269	-0.666805
64224	HERPUD2	224	37	0	A_23_P168490	NM_022373	-2.02625	10.0858	-4.90922	0.00117041	0.062415	-0.536184
3712	IVD	437	30	0	A_23_P129322	NM_002225	-2.02875	8.54308	-4.52651	0.00191957	0.0801636	-1.03251
2130	EWSR1	393	73	0	A_24_P384578	NM_013986	-2.03122	10.5973	-5.01175	0.00102883	0.0583948	-0.407221
5610	EIF2AK2	224	29	0	A_23_P142750	NM_002759	-2.03251	12.7628	-6.27887	0.000235388	0.0285302	1.05075
10097	ACTR2	197	13	0	A_23_P377376	NM_001005386	-2.03289	12.6493	-5.30888	0.000714046	0.0492117	-0.0429614
7855	FZD5	52	34	0	A_24_P148503	NM_003468	-2.03423	8.77015	-5.59261	0.000509584	0.042557	0.291831
1997	ELF1	346	39	0	A_24_P78590	NM_172373	-2.03685	10.3252	-4.34117	0.00245821	0.0914164	-1.28126
207	AKT1	19	43	0	A_23_P2960	NM_005163	-2.03725	8.63008	-5.84929	0.000379049	0.036564	0.583967
80224	NUBPL	66	32	0	A_24_P147111	NM_025152	-2.03857	7.01696	-4.27023	0.00270593	0.096356	-1.3779
123920	CMTM3	310	30	0	A_24_P39508	NM_144601	-2.03908	11.8982	-6.16311	0.000267031	0.0299034	0.927634
202151	RANBP3L	302	60	0	A_23_P391207	NM_145000	-2.04096	5.76854	-6.45604	0.00019467	0.0263665	1.23547
5002	SLC22A18	163	18	0	A_23_P127868	NM_183233	-2.04145	9.73148	-5.35287	0.000677171	0.0478007	0.00977247
220213	OTUD1	86	45	0	A_24_P374834	NM_001145373	-2.04164	9.27371	-5.7759	0.000412154	0.0384051	0.501467
6773	STAT2	238	3	0	A_23_P76090	NM_005419	-2.0427	9.04447	-5.06166	0.000966764	0.0570478	-0.345044
23011	RAB21	181	83	0	A_24_P247749	NM_014999	-2.04416	10.66	-4.68818	0.00155347	0.0718768	-0.819977
159	ADSS	305	30	0	A_23_P859	NM_001126	-2.04547	10.6523	-6.24992	0.000242893	0.0288047	1.02015
9779	TBC1D5	490	29	0	A_23_P355455	NM_014744	-2.04557	9.92723	-4.70766	0.00151475	0.0708949	-0.794651
2768	GNA12	240	46	0	A_23_P354270	NM_007353	-2.0456	7.27954	-4.61992	0.00169786	0.0751833	-0.9092
22847	ZNF507	59	82	0	A_24_P185484	NM_014910	-2.04718	8.95705	-4.95488	0.0011049	0.060377	-0.478545
139420	PPP4R3C	288	23	0	A_32_P386774	ENST00000412172	-2.04738	7.55796	-5.33298	0.000693576	0.0486367	-0.0140293
8754	ADAM9	415	80	0	A_23_P72643	NM_003816	-2.04832	13.3353	-5.98166	0.000326492	0.0336816	0.730703
28951	TRIB2	271	26	0	A_23_P90696	NM_021643	-2.05015	11.9625	-6.55964	0.000174505	0.0257242	1.34143
7915	ALDH5A1	325	22	0	A_24_P923353	NM_170740	-2.05084	6.70927	-5.76491	0.000417379	0.0385336	0.489045
5230	PGK1	221	59	0	A_24_P119774	ENST00000474281	-2.05096	9.31826	-5.23802	0.000778154	0.0514094	-0.128554
1806	DPYD	223	35	0	A_23_P43988	NM_000110	-2.05191	9.31807	-4.65702	0.00161767	0.0730491	-0.86062
10179	RBM7	192	41	0	A_23_P138975	NM_016090	-2.05635	11.5842	-4.5202	0.00193564	0.0805889	-1.04088
162394	SLFN5	112	73	0	A_23_P402899	NM_144975	-2.0583	10.3091	-5.15011	0.000866588	0.0539692	-0.235851
9767	JADE3	335	63	0	A_23_P11362	NM_014735	-2.06069	6.47844	-5.13398	0.000883969	0.0543786	-0.255663
9690	UBE3C	335	27	0	A_24_P212443	NM_014671	-2.06103	7.38073	-6.92893	0.000119354	0.0227505	1.70719
57134	MAN1C1	20	38	0	A_24_P237778	NM_020379	-2.06134	7.57344	-5.8511	0.000378274	0.036564	0.585982
5211	PFKL	128	64	0	A_23_P29081	NM_001002021	-2.0646	10.7366	-5.5623	0.000528008	0.0431538	0.256667
401428	OR2A20P	264	56	0	A_24_P506816	NR_002158	-2.06571	8.93436	-5.16585	0.00084997	0.053596	-0.21654
9242	MSC	373	77	0	A_23_P256948	NM_005098	-2.06594	9.36438	-5.57835	0.000518161	0.0428427	0.275307
51144	HSD17B12	99	38	0	A_24_P392774	NM_016142	-2.07506	8.51226	-4.90879	0.00117105	0.062415	-0.536734
51050	PI15	212	39	0	A_23_P71364	NM_015886	-2.07511	6.70073	-4.92368	0.00114921	0.0620088	-0.517894
6925	TCF4	167	73	0	A_24_P918527	ENST00000562680	-2.07738	7.68232	-5.52198	0.000553657	0.0437527	0.209674
6259	RYK	210	77	0	A_24_P229377	NM_001005861	-2.078	11.3555	-5.18131	0.000834002	0.053261	-0.197628
22980	TCF25	390	80	0	A_24_P306558	NM_014972	-2.08121	9.41329	-6.52658	0.000180678	0.025991	1.30778
3909	LAMA3	218	37	0	A_24_P687302	NM_198129	-2.08185	6.57663	-5.26458	0.000753418	0.0505885	-0.0963821
6591	SNAI2	357	12	0	A_24_P937139	U97060	-2.08214	7.87612	-6.65002	0.000158789	0.0254622	1.43266
122809	SOCS4	259	10	0	A_24_P90637	NM_199421	-2.08645	5.94845	-6.45808	0.000194248	0.0263665	1.23757
1465	CSRP1	41	4	0	A_24_P225448	NM_004078	-2.08774	10.9084	-6.95186	0.000116631	0.0227505	1.7293
2328	FMO3	335	78	0	A_23_P155601	NM_001002294	-2.08811	7.02114	-6.04935	0.000302755	0.0319823	0.80474
5150	PDE7A	158	70	0	A_23_P123478	NM_002603	-2.08914	7.92987	-5.46473	0.000592463	0.0448489	0.142498
5104	SERPINA5	102	49	0	A_24_P321766	NM_000624	-2.08922	10.9055	-6.58055	0.000170722	0.0256039	1.36264
11212	PLPBP	45	23	0	A_23_P251186	NM_007198	-2.09014	11.2491	-6.69784	0.000151111	0.0251923	1.48047
892	CCNC	498	44	0	A_23_P145397	NM_005190	-2.09207	13.3301	-6.65507	0.000157958	0.0254622	1.43772
9563	H6PD	250	18	0	A_24_P626850	NM_004285	-2.09237	7.3181	-6.6434	0.000159885	0.0254622	1.42602
2935	GSPT1	339	27	0	A_24_P73669	NM_002094	-2.09328	13.3863	-5.76673	0.00041651	0.0385336	0.4911
10526	IPO8	81	14	0	A_23_P98923	NM_006390	-2.09521	7.38049	-5.63844	0.000483047	0.0413881	0.344739
79646	PANK3	178	84	0	A_24_P921032	ENST00000239231	-2.10257	6.01819	-5.18421	0.000831042	0.053261	-0.194083
92105	INTS4	287	21	0	A_32_P120638	NM_033547	-2.10279	8.476	-6.05202	0.000301858	0.0319697	0.807647
441455	LOC441455	276	73	0	A_32_P122402	NR_026792	-2.1035	11.3956	-5.72674	0.000436101	0.0394729	0.445749
5660	PSAP	409	11	0	A_24_P309317	NM_001042465	-2.10529	13.5988	-5.11591	0.000903903	0.0551999	-0.277916
8869	ST3GAL5	306	4	0	A_23_P311869	NM_003896	-2.10917	7.91305	-5.02625	0.00101037	0.0577454	-0.389118
5868	RAB5A	406	62	0	A_24_P208809	NM_004162	-2.11069	10.0062	-6.60682	0.000166097	0.0254622	1.38919
252969	NEIL2	79	84	0	A_23_P94128	NM_145043	-2.11142	9.84945	-5.43676	0.000612493	0.0458455	0.1095
5499	PPP1CA	174	3	0	A_23_P434710	NM_001008709	-2.11206	13.8752	-4.45794	0.00210228	0.0844466	-1.12391
60485	SAV1	69	17	0	A_23_P65555	NM_021818	-2.11418	10.4376	-4.53166	0.00190657	0.0799456	-1.02568
10048	RANBP9	431	52	0	A_24_P226355	NM_005493	-2.11625	11.1688	-6.55883	0.000174654	0.0257242	1.34061
127124	ATP6V1G3	187	70	0	A_23_P23797	NM_133326	-2.11764	5.95149	-4.48812	0.00201965	0.0828318	-1.08359
64853	AIDA	222	12	0	A_32_P182662	NM_022831	-2.11822	11.2563	-6.61783	0.0001642	0.0254622	1.40029
8349	HIST2H2BE	168	78	0	A_23_P149545	NM_003528	-2.11876	7.7152	-5.4092	0.00063296	0.0465299	0.0768627
55327	LIN7C	206	51	0	A_24_P98723	NM_018362	-2.12207	9.57924	-4.24296	0.00280824	0.0985123	-1.41527
79899	PRR5L	336	65	0	A_24_P295633	NM_024841	-2.12631	7.91073	-5.76143	0.000419049	0.0385336	0.485105
5073	PARN	322	69	0	A_24_P147190	NM_002582	-2.12861	9.67839	-5.58506	0.000514105	0.042675	0.283088
1915	EEF1A1	118	5	0	A_32_P44316	NM_001402	-2.12927	16.627	-4.69721	0.0015354	0.0713736	-0.808236
285313	IGSF10	6	33	0	A_23_P333683	NM_178822	-2.13382	7.25047	-5.91368	0.000352403	0.0352888	0.655679
23787	MTCH1	366	84	0	A_24_P235012	NM_014341	-2.13436	13.3369	-6.15962	0.000268056	0.0299327	0.923889
51362	CDC40	477	13	0	A_23_P33455	NM_015891	-2.1345	10.6874	-4.6058	0.00172953	0.0758304	-0.927759
23300	ATMIN	122	23	0	A_23_P100133	NM_015251	-2.13715	7.80054	-5.47264	0.000586931	0.0447842	0.151804
55754	TMEM30A	113	15	0	A_23_P70290	NM_018247	-2.13783	12.4952	-5.29597	0.000725282	0.0496734	-0.0584977
128869	PIGU	255	72	0	A_24_P457912	NM_080476	-2.13966	10.8474	-5.27846	0.000740827	0.0500494	-0.0796045
51088	KLHL5	471	70	0	A_24_P17710	NM_015990	-2.14014	9.37586	-6.39645	0.000207425	0.0270084	1.17384
1371	CPOX	17	56	0	A_23_P144179	NM_000097	-2.14216	12.0636	-5.3533	0.00067682	0.0478007	0.0102876
989	SEPTIN7	485	75	0	A_23_P8482	NM_001011553	-2.14233	14.8975	-6.34245	0.000219784	0.0275445	1.11755
10345	TRDN	151	61	0	A_24_P316555	NM_001251987	-2.14301	5.07168	-4.5584	0.00184055	0.0782985	-0.990259
8687	KRT38	340	80	0	A_23_P100991	NM_006771	-2.14321	4.37295	-5.20821	0.000806977	0.0523872	-0.164792
6651	SON	447	30	0	A_24_P67142	NM_032195	-2.14448	9.62932	-5.30935	0.000713643	0.0492117	-0.0424001
51299	NRN1	316	20	0	A_23_P414519	NM_016588	-2.14675	12.694	-5.85794	0.000375345	0.036564	0.593635
11080	DNAJB4	142	85	0	A_23_P51339	NM_007034	-2.15061	10.6585	-4.80487	0.00133662	0.0665269	-0.669189
4921	DDR2	200	58	0	A_32_P88965	ENST00000367922	-2.1577	10.733	-5.08632	0.000937624	0.0560974	-0.31448
9448	MAP4K4	164	73	0	A_24_P157165	NM_145686	-2.15855	9.20249	-4.91169	0.00116676	0.062415	-0.533058
10457	GPNMB	55	72	0	A_24_P933908	BC011595	-2.16367	9.76911	-5.01756	0.00102138	0.0581462	-0.399958
643733	CASP17P	256	80	0	A_23_P24507	NR_034078	-2.16614	8.20975	-5.55301	0.000533799	0.0431538	0.245863
80856	LNPK	253	81	0	A_24_P383277	NM_030650	-2.1733	9.20959	-6.0301	0.000309306	0.0324242	0.783754
254394	MCM9	165	47	0	A_24_P303497	NM_017696	-2.17465	7.47455	-4.81106	0.00132607	0.0665269	-0.661247
3488	IGFBP5	243	25	0	A_23_P383009	NM_000599	-2.17552	9.25798	-6.75512	0.000142449	0.0247904	1.53733
3845	KRAS	13	14	0	A_23_P306507	NM_033360	-2.17589	10.0233	-7.06328	0.000104337	0.0223308	1.83575
5954	RCN1	194	5	0	A_23_P13222	NM_002901	-2.17857	14.3266	-4.36494	0.00238081	0.090087	-1.24907
528	ATP6V1C1	10	49	0	A_24_P286598	NM_001695	-2.18102	7.21046	-5.94499	0.000340196	0.0344167	0.690324
29979	UBQLN1	84	54	0	A_24_P338121	NM_053067	-2.18207	8.71252	-5.68802	0.000456041	0.0403958	0.401602
4322	MMP13	291	26	0	A_23_P138931	NM_002427	-2.18354	11.0646	-6.18935	0.000259469	0.0294191	0.955709
51741	WWOX	306	31	0	A_23_P71972	NM_016373	-2.18445	8.54158	-6.73222	0.000145845	0.024868	1.51465
900	CCNG1	226	65	0	A_23_P58606	NM_004060	-2.18453	13.2268	-5.56404	0.000526932	0.0431538	0.258688
51172	NAGPA	320	76	0	A_24_P116571	NM_016256	-2.19017	8.93641	-5.87358	0.000368745	0.0362508	0.611093
830	CAPZA2	214	85	0	A_23_P307940	NM_006136	-2.19074	13.3374	-5.60665	0.000501287	0.0421255	0.308076
3329	HSPD1	2	24	0	A_32_P76091	NM_002156	-2.19274	13.9219	-7.48112	6.9506e-05	0.0188748	2.22092
340252	ZNF680	423	83	0	A_23_P337923	NM_178558	-2.20072	7.31944	-7.28435	8.39716e-05	0.0200872	2.04226
659	BMPR2	290	61	0	A_24_P753161	NM_001204	-2.20096	10.9863	-5.48778	0.000576491	0.0447504	0.169606
10313	RTN3	492	30	0	A_24_P335221	NM_201430	-2.20108	13.7213	-6.92891	0.000119357	0.0227505	1.70717
91754	NEK9	180	51	0	A_23_P3131	NM_033116	-2.20493	7.37878	-5.19859	0.00081653	0.0527573	-0.176522
51312	SLC25A37	492	34	0	A_23_P431734	AK093931	-2.20832	8.77527	-6.58342	0.000170211	0.0256039	1.36554
1147	CHUK	483	22	0	A_23_P46748	NM_001278	-2.21043	10.203	-4.87797	0.00121769	0.0640697	-0.575831
6424	SFRP4	42	73	0	A_23_P215328	NM_003014	-2.21129	8.62768	-6.13017	0.000276872	0.0304969	0.892246
55193	PBRM1	233	11	0	A_23_P218863	NM_018313	-2.2154	7.82698	-7.29837	8.28374e-05	0.0200237	2.05515
9159	PCSK7	486	26	0	A_23_P64214	NM_004716	-2.21809	8.16155	-5.02921	0.00100663	0.0577357	-0.385417
5396	PRRX1	73	56	0	A_23_P502731	NM_006902	-2.22132	7.1209	-6.37773	0.000211621	0.0272474	1.15437
4076	CAPRIN1	66	37	0	A_24_P107208	NM_203364	-2.22144	10.9015	-7.57648	6.35079e-05	0.0181671	2.30581
201595	STT3B	229	54	0	A_23_P434473	NM_178862	-2.23092	11.6704	-5.90421	0.000356191	0.0353549	0.645167
23481	PES1	211	65	0	A_23_P334555	NM_014303	-2.23664	9.20165	-5.56405	0.000526925	0.0431538	0.258702
9489	PGS1	92	34	0	A_24_P940288	ENST00000591996	-2.23899	8.32608	-7.31655	8.13921e-05	0.0199086	2.07182
123606	NIPA1	325	2	0	A_23_P382460	NM_144599	-2.24753	7.36966	-7.34785	7.8968e-05	0.0199086	2.10043
57035	RSRP1	519	31	0	A_24_P126325	ENST00000431849	-2.24835	12.038	-6.80783	0.000134961	0.0242613	1.58927
8031	NCOA4	32	65	0	A_23_P86424	NM_005437	-2.25053	12.6564	-6.12791	0.000277562	0.0304969	0.889812
9444	QKI	371	10	0	A_23_P81760	NM_006775	-2.26309	7.9078	-6.84897	0.00012942	0.0236328	1.62955
144402	CPNE8	155	6	0	A_23_P87556	NM_153634	-2.268	6.42133	-6.2951	0.000231291	0.028287	1.06786
25842	ASF1A	503	26	0	A_24_P112087	NM_014034	-2.26825	9.72529	-4.30963	0.00256519	0.0933671	-1.32414
9819	TSC22D2	171	58	0	A_24_P337062	NM_014779	-2.26909	8.64291	-5.97389	0.000329344	0.0338343	0.722164
2273	FHL1	354	64	0	A_23_P217326	NM_001449	-2.27217	13.549	-6.65448	0.000158055	0.0254622	1.43713
9984	THOC1	520	25	0	A_23_P78372	NM_005131	-2.27308	11.2784	-4.91993	0.00115467	0.062106	-0.522637
9522	SCAMP1	12	20	0	A_24_P42527	NM_004866	-2.27421	11.4431	-7.28305	8.40776e-05	0.0200872	2.04106
64288	ZSCAN31	343	38	0	A_24_P137713	NM_030899	-2.28037	9.29012	-6.8549	0.000128643	0.0236328	1.63533
200081	TXLNA	416	34	0	A_23_P51361	NM_175852	-2.2809	9.63791	-5.4455	0.000606156	0.0455355	0.119824
8761	PABPC4	86	44	0	A_23_P51718	NM_003819	-2.28217	10.7609	-6.25923	0.000240451	0.0288047	1.03
1994	ELAVL1	45	53	0	A_23_P388681	NM_001419	-2.28247	11.1373	-6.54973	0.000176332	0.0257865	1.33136
10728	PTGES3	368	69	0	A_24_P343869	NM_006601	-2.28552	14.6503	-6.10902	0.000283402	0.0308673	0.869437
23365	ARHGEF12	93	36	0	A_23_P127642	NM_015313	-2.28865	11.9243	-7.25296	8.65743e-05	0.0201051	2.01331
7358	UGDH	318	83	0	A_23_P167067	NM_003359	-2.29043	10.4931	-6.45561	0.000194759	0.0263665	1.23502
5634	PRPS2	299	64	0	A_23_P96641	NM_001039091	-2.29213	11.3835	-6.11583	0.000281281	0.0307412	0.876787
6711	SPTBN1	353	38	0	A_23_P339095	NM_178313	-2.29224	8.62911	-5.99627	0.0003212	0.033331	0.746741
3326	HSP90AB1	125	56	0	A_24_P823684	NM_007355	-2.30089	14.878	-5.68945	0.00045529	0.0403958	0.403229
10155	TRIM28	83	17	0	A_24_P706901	A_24_P706901	-2.30187	8.23137	-4.31026	0.002563	0.0933671	-1.32328
54842	MFSD6	44	17	0	A_23_P28530	NM_017694	-2.30403	9.15171	-7.81182	5.10188e-05	0.016508	2.51068
373	TRIM23	476	53	0	A_23_P167384	NM_033228	-2.30618	8.40834	-6.24863	0.000243235	0.0288047	1.01878
54453	RIN2	475	68	0	A_23_P91379	NM_018993	-2.30876	9.51454	-6.53769	0.000178577	0.025839	1.31911
55627	SMPD4	425	62	0	A_24_P276864	NM_017951	-2.31159	8.44921	-6.70315	0.000150284	0.0251923	1.48576
92181	UBTD2	505	38	0	A_23_P19061	NM_152277	-2.31832	11.6331	-7.4434	7.20499e-05	0.018914	2.18703
54536	EXOC6	263	24	0	A_32_P58280	NM_019053	-2.3188	7.03811	-6.95885	0.000115813	0.0227505	1.73603
3977	LIFR	234	47	0	A_23_P133517	NM_002310	-2.31941	7.67513	-4.9835	0.00106588	0.0592693	-0.442585
1974	EIF4A2	293	78	0	A_32_P110751	NM_001967	-2.31987	14.4934	-5.96747	0.000331722	0.0339936	0.7151
339287	MSL1	94	51	0	A_24_P500476	NM_001012241	-2.32344	10.0941	-6.39631	0.000207456	0.0270084	1.17369
8994	LIMD1	418	25	0	A_23_P434965	NM_014240	-2.32655	7.89852	-6.64559	0.000159522	0.0254622	1.42821
11311	VPS45	481	21	0	A_24_P362394	NM_007259	-2.32894	10.1347	-4.31599	0.00254323	0.0930622	-1.31548
740	MRPL49	484	16	0	A_23_P138819	NM_004927	-2.33458	9.73707	-4.39387	0.0022901	0.0886846	-1.20998
399881	HNRNPKP3	307	27	0	A_24_P714134	NR_033868	-2.33486	11.1367	-6.48703	0.00018838	0.0262737	1.26732
8542	APOL1	162	75	0	A_23_P17837	NM_145343	-2.33932	11.5817	-5.47379	0.000586128	0.0447842	0.153162
11069	RAPGEF4	225	58	0	A_23_P17197	NM_007023	-2.34826	6.58728	-6.24874	0.000243207	0.0288047	1.01889
9079	LDB2	22	28	0	A_23_P125253	ENST00000509803	-2.35306	8.83511	-7.7023	5.64549e-05	0.0166282	2.41615
7416	VDAC1	474	56	0	A_32_P163169	NM_003374	-2.3579	13.1326	-6.59992	0.000167299	0.0254622	1.38223
55706	NDC1	343	44	0	A_24_P222192	NM_018087	-2.35836	10.1855	-5.3257	0.000699692	0.0488157	-0.0227606
51434	ANAPC7	503	10	0	A_23_P44636	NM_016238	-2.3607	9.50894	-5.08326	0.000941182	0.0561335	-0.318262
6904	TBCD	527	10	0	A_24_P169258	NM_005993	-2.361	8.08946	-5.57287	0.0005215	0.0430101	0.268949
57211	ADGRG6	426	72	0	A_24_P942945	NM_020455	-2.36201	7.34268	-7.42725	7.31705e-05	0.018914	2.17247
388403	YPEL2	288	45	0	A_24_P501544	NM_001005404	-2.36319	6.84927	-6.09053	0.00028925	0.0310617	0.849443
896	CCND3	491	85	0	A_23_P214464	NM_001760	-2.36332	10.0294	-6.93637	0.000118463	0.0227505	1.71437
1728	NQO1	153	81	0	A_23_P206661	NM_000903	-2.3713	10.3272	-6.53915	0.000178304	0.025839	1.32059
51663	ZFR	258	25	0	A_24_P311771	NM_016107	-2.37279	9.68306	-6.39599	0.000207528	0.0270084	1.17336
1201	CLN3	338	6	0	A_24_P187651	NM_001042432	-2.37655	11.0197	-7.4611	7.08436e-05	0.0189038	2.20295
3638	INSIG1	181	79	0	A_23_P73096	A_23_P73096	-2.37858	12.5927	-6.20347	0.000255495	0.0294191	0.97078
64332	NFKBIZ	368	65	0	A_23_P212089	NM_031419	-2.38163	9.92896	-6.60784	0.000165921	0.0254622	1.39022
8323	FZD6	423	10	0	A_23_P123276	NM_003506	-2.38797	9.44228	-5.16227	0.000853724	0.0536423	-0.220935
57447	NDRG2	191	43	0	A_24_P244800	NM_201535	-2.3881	6.78715	-6.10253	0.00028544	0.0308673	0.862424
9144	SYNGR2	519	61	0	A_24_P347854	NM_004710	-2.38933	12.5698	-6.19389	0.000258184	0.0294191	0.960556
54677	CROT	194	20	0	A_23_P168669	NM_021151	-2.39319	9.70543	-5.77648	0.000411883	0.0384051	0.502117
55909	BIN3	95	5	0	A_24_P115450	NM_018688	-2.39343	11.3538	-6.0407	0.000305678	0.0321259	0.79532
92912	UBE2Q2	531	74	0	A_24_P412617	NM_173469	-2.3956	9.57974	-6.31742	0.000225787	0.027908	1.09132
54902	TTC19	501	75	0	A_24_P126393	NM_017775	-2.40163	10.0252	-6.60199	0.000166938	0.0254622	1.38431
201725	C4orf46	424	78	0	A_23_P54720	NM_001008393	-2.40182	6.75669	-6.80183	0.000135792	0.0242613	1.58338
4628	MYH10	106	74	0	A_24_P256764	NM_005964	-2.40224	6.86862	-5.42392	0.000621939	0.0460587	0.094305
4750	NEK1	77	6	0	A_23_P259801	NM_012224	-2.40583	8.15012	-4.73579	0.00146069	0.0701163	-0.758189
3091	HIF1A	19	26	0	A_23_P48637	A_23_P48637	-2.40841	15.0672	-6.60226	0.000166891	0.0254622	1.38458
203427	SLC25A43	440	42	0	A_24_P34100	NM_145305	-2.40996	8.9704	-6.47628	0.000190536	0.0262742	1.25629
871	SERPINH1	89	57	0	A_23_P76006	NM_001235	-2.41233	14.0261	-6.27536	0.000236284	0.0285302	1.04705
9689	BZW1	101	28	0	A_24_P924389	NM_014670	-2.4144	11.9326	-4.51831	0.00194049	0.0807089	-1.0434
10664	CTCF	216	51	0	A_24_P356254	NM_006565	-2.41717	7.12905	-5.61541	0.000496189	0.0421255	0.31819
10257	ABCC4	259	83	0	A_23_P25559	NM_005845	-2.4173	6.71865	-6.97939	0.000113451	0.0227416	1.75575
81545	FBXO38	309	67	0	A_23_P386331	NM_030793	-2.4189	8.73919	-6.13529	0.000275317	0.0304129	0.897757
26036	ZNF451	206	17	0	A_24_P320572	NM_015555	-2.4196	7.13635	-4.59172	0.00176171	0.0764018	-0.94628
55002	TMCO3	273	65	0	A_23_P2843	NM_017905	-2.42289	10.7837	-5.76342	0.000418094	0.0385336	0.487357
10499	NCOA2	156	28	0	A_23_P428999	NM_006540	-2.42454	6.18003	-6.32483	0.00022399	0.0278922	1.0991
10939	AFG3L2	203	5	0	A_32_P117338	NM_006796	-2.42731	10.5796	-5.6444	0.000479712	0.0413881	0.351589
11313	LYPLA2	135	16	0	A_24_P276490	NM_007260	-2.42751	8.89686	-4.8012	0.0013429	0.0667278	-0.673891
3099	HK2	285	7	0	A_23_P398460	NM_000189	-2.42942	8.345	-6.38391	0.000210225	0.0272474	1.16081
7373	COL14A1	260	32	0	A_23_P216361	NM_021110	-2.43171	7.84037	-7.57656	6.35033e-05	0.0181671	2.30587
26137	ZBTB20	365	84	0	A_24_P938508	NM_001164343	-2.43267	6.98543	-6.10656	0.000284174	0.0308673	0.866776
55147	RBM23	69	62	0	A_24_P219156	NM_001077351	-2.43448	8.17579	-6.06106	0.000298846	0.0317325	0.817473
10631	POSTN	210	65	0	A_24_P347411	NM_006475	-2.4421	6.41596	-6.82633	0.000132437	0.0239747	1.60741
6319	SCD	238	16	0	A_32_P163858	NM_005063	-2.44666	14.1636	-7.80167	5.14975e-05	0.0165327	2.50197
9798	IST1	78	34	0	A_23_P206759	NM_014761	-2.44921	12.2119	-7.72411	5.53231e-05	0.0166282	2.43508
83872	HMCN1	130	30	0	A_23_P148990	NM_031935	-2.45844	8.69519	-5.28003	0.000739423	0.0500494	-0.0777161
686	BTD	213	46	0	A_23_P155351	NM_000060	-2.46366	9.72644	-4.734	0.00146407	0.0701163	-0.760511
11079	RER1	267	53	0	A_24_P79591	NM_007033	-2.46587	9.05266	-4.80719	0.00133265	0.0665269	-0.666212
57171	DOLPP1	235	67	0	A_23_P330017	NM_020438	-2.46605	7.25538	-6.30117	0.000229779	0.0282069	1.07425
23456	ABCB10	91	34	0	A_24_P324449	NM_012089	-2.46614	8.10942	-6.33588	0.000221343	0.0276464	1.11067
5915	RARB	402	58	0	A_24_P3249	NM_000965	-2.46921	8.75273	-7.31874	8.12198e-05	0.0199086	2.07382
1499	CTNNB1	357	5	0	A_23_P29499	NM_001904	-2.4753	10.4795	-8.46371	2.85599e-05	0.0142038	3.04552
134147	CMBL	299	76	0	A_23_P144668	NM_138809	-2.48366	11.5456	-6.56578	0.000173385	0.0257218	1.34766
8604	SLC25A12	52	65	0	A_24_P405313	NM_003705	-2.4912	9.9112	-6.5727	0.000172132	0.0256283	1.35468
6659	SOX4	170	44	0	A_24_P911676	NM_003107	-2.49267	12.2418	-6.26827	0.000238107	0.0286097	1.03956
8850	KAT2B	389	66	0	A_23_P41128	NM_003884	-2.49595	7.6692	-7.47088	7.01867e-05	0.0188748	2.21173
10955	SERINC3	264	60	0	A_23_P435501	NM_198941	-2.4962	13.6077	-6.75118	0.000143028	0.0247904	1.53343
79073	TMEM109	78	2	0	A_23_P203364	NM_024092	-2.49661	9.14661	-7.86534	4.85758e-05	0.0164584	2.55637
79822	ARHGAP28	118	83	0	A_24_P579356	NM_001010000	-2.4968	8.59654	-5.72372	0.000437625	0.0395238	0.442306
9110	MTMR4	49	30	0	A_23_P206998	NM_004687	-2.49947	7.55992	-5.1781	0.000837287	0.053261	-0.201548
5756	TWF1	183	65	0	A_24_P178273	NM_002822	-2.50036	8.63251	-6.20859	0.000254071	0.0294191	0.976238
4691	NCL	191	5	0	A_24_P754086	NM_005381	-2.50209	11.9254	-5.09027	0.000933046	0.0560349	-0.309592
5494	PPM1A	139	29	0	A_24_P407323	NM_177951	-2.50358	9.93603	-4.90185	0.00118139	0.062803	-0.54553
1595	CYP51A1	271	60	0	A_23_P257716	NM_000786	-2.51135	13.0624	-6.46296	0.000193246	0.0263665	1.24259
168455	CCDC71L	278	37	0	A_23_P377982	NM_175884	-2.51487	8.53152	-6.1894	0.000259455	0.0294191	0.955761
9847	C2CD5	455	17	0	A_23_P151027	NM_014802	-2.51933	9.97693	-7.47345	7.00146e-05	0.0188748	2.21405
84561	SLC12A8	166	30	0	A_23_P110108	NM_024628	-2.54196	13.0111	-5.40723	0.000634458	0.0465567	0.0745154
3248	HPGD	48	56	0	A_24_P71904	NM_000860	-2.55314	6.22285	-5.09959	0.00092234	0.0555744	-0.298071
11325	DDX42	71	4	0	A_24_P142531	NM_007372	-2.5597	7.01471	-4.45574	0.00210845	0.0844751	-1.12686
84376	HOOK3	176	6	0	A_32_P49211	NM_032410	-2.56619	7.66691	-7.7291	5.50678e-05	0.0166282	2.4394
144100	PLEKHA7	188	48	0	A_24_P109487	NM_175058	-2.57095	9.32006	-5.32206	0.000702768	0.0489472	-0.0271244
8829	NRP1	326	74	0	A_24_P59327	AF280547	-2.571	6.08018	-6.98551	0.000112757	0.0227133	1.76162
80208	SPG11	224	1	0	A_24_P162172	NM_025137	-2.57545	6.96848	-5.28813	0.000732195	0.0498973	-0.0679387
2806	GOT2	315	3	0	A_24_P692198	NM_002080	-2.57878	10.5687	-6.31591	0.000226154	0.027908	1.08974
151987	PPP4R2	105	34	0	A_23_P41159	NM_174907	-2.5823	9.23186	-5.19073	0.000824423	0.0531003	-0.186111
23657	SLC7A11	309	20	0	A_32_P42684	NM_014331	-2.5832	9.21812	-6.73965	0.000144733	0.0247904	1.52202
5936	RBM4	100	16	0	A_24_P918673	NM_001198844	-2.58427	7.2427	-4.24742	0.00279123	0.0984548	-1.40915
29899	GPSM2	136	34	0	A_24_P273132	NM_013296	-2.59131	9.56912	-5.54727	0.000537417	0.0431538	0.239172
55032	SLC35A5	233	1	0	A_23_P255057	NM_017945	-2.59952	11.3278	-4.70671	0.00151663	0.0709018	-0.795894
5663	PSEN1	237	75	0	A_23_P340728	NM_000021	-2.60496	10.9721	-6.54422	0.000177355	0.025839	1.32576
5033	P4HA1	291	51	0	A_24_P406693	NM_000917	-2.61044	13.514	-5.38657	0.000650335	0.0472995	0.0499618
6198	RPS6KB1	111	23	0	A_24_P521409	ENST00000472940	-2.61794	6.12056	-4.79383	0.00135565	0.0671617	-0.683364
2903	GRIN2A	105	74	0	A_24_P381844	NM_000833	-2.61957	7.9459	-6.79499	0.000136745	0.0243133	1.57665
51463	GPR89B	442	16	0	A_24_P887553	NM_016334	-2.61968	10.7896	-6.21094	0.000253421	0.0294191	0.978741
64746	ACBD3	194	43	0	A_24_P171182	NM_022735	-2.62791	11.4427	-4.42833	0.00218693	0.0864301	-1.16361
2643	GCH1	381	50	0	A_23_P163079	NM_000161	-2.63374	7.93924	-8.03935	4.14881e-05	0.014955	2.70268
4214	MAP3K1	323	23	0	A_24_P766204	NM_005921	-2.64177	9.79939	-7.93389	4.56344e-05	0.0157584	2.61442
154743	BMT2	98	10	0	A_24_P163590	NM_152556	-2.64311	7.37109	-7.00486	0.000110593	0.022502	1.78014
30011	SH3KBP1	106	27	0	A_24_P289139	NM_001024666	-2.65091	11.5589	-5.63761	0.000483517	0.0413881	0.343779
1894	ECT2	494	66	0	A_24_P366033	NM_018098	-2.66003	8.16573	-7.33708	7.97925e-05	0.0199086	2.09061
79813	EHMT1	229	61	0	A_23_P20894	NM_024757	-2.66868	8.48598	-7.07145	0.000103493	0.0222662	1.8435
4233	MET	191	62	0	A_23_P145844	NM_000245	-2.66975	10.4981	-7.36945	7.73414e-05	0.0197403	2.12011
7170	TPM3	215	14	0	A_23_P310222	NM_152263	-2.67205	12.8659	-6.30049	0.00022995	0.0282069	1.07353
23333	DPY19L1	183	20	0	A_32_P174874	NM_015283	-2.67231	8.40528	-4.8391	0.00127942	0.0656503	-0.625364
8266	UBL4A	36	17	0	A_23_P62361	NM_014235	-2.67365	8.91152	-7.26606	8.54774e-05	0.0201051	2.02541
23195	MDN1	144	53	0	A_23_P365060	NM_014611	-2.69468	8.90359	-7.11374	9.92463e-05	0.0218092	1.88344
80196	RNF34	227	80	0	A_24_P278839	NM_194271	-2.69846	10.4646	-6.65891	0.000157329	0.0254622	1.44157
51136	RNFT1	210	3	0	A_24_P330886	NM_016125	-2.69951	10.0891	-6.35427	0.000217011	0.0274002	1.12991
70	ACTC1	396	45	0	A_24_P121535	NM_005159	-2.70578	14.3165	-8.20977	3.56438e-05	0.014594	2.84269
1267	CNP	335	55	0	A_23_P10798	NM_033133	-2.71642	8.06689	-8.90736	1.96426e-05	0.0123867	3.38387
5928	RBBP4	252	54	0	A_24_P912095	NM_005610	-2.7229	9.3919	-4.71661	0.00149733	0.0705615	-0.783041
80335	WDR82	226	52	0	A_24_P388536	NM_025222	-2.72524	11.1449	-6.18223	0.000261496	0.029521	0.948107
8720	MBTPS1	7	68	0	A_24_P378368	NM_003791	-2.72552	10.6304	-6.68929	0.000152453	0.0251923	1.47194
8939	FUBP3	470	13	0	A_23_P435833	NM_003934	-2.73409	7.82988	-5.03613	0.00099798	0.0577357	-0.376793
6566	SLC16A1	163	33	0	A_23_P126825	NM_003051	-2.73472	14.9473	-6.80195	0.000135775	0.0242613	1.58349
79718	TBL1XR1	469	44	0	A_23_P212552	NM_024665	-2.73638	12.1296	-8.96464	1.87373e-05	0.0123867	3.42613
23173	METAP1	238	60	0	A_24_P226076	NM_015143	-2.73909	10.0917	-7.03277	0.000107554	0.022502	1.80676
7705	ZNF146	38	78	0	A_24_P159845	NM_007145	-2.74422	8.82834	-7.17077	9.38226e-05	0.021068	1.93694
5934	RBL2	483	77	0	A_23_P26413	NM_005611	-2.74937	10.886	-8.45244	2.8839e-05	0.0142038	3.03665
63916	ELMO2	371	68	0	A_23_P210538	NM_182764	-2.76008	8.82906	-7.83539	4.99266e-05	0.0164584	2.53084
284	ANGPT1	253	65	0	A_24_P60887	NM_001146	-2.76068	7.32866	-5.8178	0.000392883	0.0374588	0.548664
84159	ARID5B	9	19	0	A_24_P944437	NM_032199	-2.77415	9.78064	-8.51396	2.73526e-05	0.0142038	3.08484
6199	RPS6KB2	228	2	0	A_23_P24318	NM_003952	-2.77557	9.41438	-5.93851	0.000342684	0.0345145	0.683165
121441	NEDD1	322	67	0	A_24_P198355	NM_152905	-2.77648	9.55645	-6.94232	0.000117756	0.0227505	1.72011
9877	ZC3H11A	487	78	0	A_32_P221076	NM_014827	-2.77741	9.84494	-8.22501	3.51674e-05	0.014594	2.85506
51098	IFT52	260	41	0	A_23_P165962	ENST00000486243	-2.77969	11.2691	-6.6932	0.000151838	0.0251923	1.47584
27236	ARFIP1	4	33	0	A_23_P95050	NM_001025595	-2.77981	7.39751	-6.06817	0.000296499	0.0315649	0.825199
2618	GART	216	22	0	A_24_P239140	NM_000819	-2.78174	9.061	-8.18865	3.63159e-05	0.014594	2.82551
51497	NELFCD	396	71	0	A_24_P222126	NM_198976	-2.78452	10.9886	-7.07391	0.000103241	0.0222662	1.84582
58508	KMT2C	336	54	0	A_23_P168419	NM_170606	-2.78461	8.7548	-8.85125	2.0577e-05	0.0123867	3.34216
79158	GNPTAB	194	54	0	A_23_P204380	NM_024312	-2.7878	9.28468	-6.84477	0.000129974	0.0236328	1.62545
7108	TM7SF2	466	19	0	A_23_P116037	NM_003273	-2.79178	10.6061	-5.67845	0.000461122	0.0407503	0.390655
5859	QARS	130	12	0	A_32_P532216	NM_005051	-2.81815	10.4202	-6.68804	0.000152651	0.0251923	1.47069
6093	ROCK1	280	73	0	A_23_P130429	NM_005406	-2.82556	8.46954	-7.46954	7.0276e-05	0.0188748	2.21054
50640	PNPLA8	444	60	0	A_24_P85045	NM_015723	-2.82696	7.07565	-8.19322	3.61693e-05	0.014594	2.82923
6687	SPG7	275	57	0	A_24_P5305	NM_003119	-2.83001	9.06707	-7.70787	5.61634e-05	0.0166282	2.42099
3716	JAK1	255	66	0	A_23_P97005	NM_002227	-2.83488	11.2613	-7.26426	8.56272e-05	0.0201051	2.02375
81688	C6orf62	144	28	0	A_24_P200652	NM_030939	-2.83775	13.5031	-5.07517	0.000950682	0.0563766	-0.328291
10085	EDIL3	272	34	0	A_23_P401606	NM_005711	-2.84719	6.7032	-6.62352	0.000163229	0.0254622	1.40602
55709	KBTBD4	208	47	0	A_23_P12950	NM_016506	-2.85166	10.1297	-5.91016	0.000353807	0.0352888	0.651769
948	CD36	362	6	0	A_24_P925505	S67044	-2.85965	10.5026	-9.66506	1.0731e-05	0.0113386	3.91814
64921	CASD1	3	20	0	A_23_P215604	NM_022900	-2.86118	7.65682	-7.84219	4.96161e-05	0.0164584	2.53665
6950	TCP1	104	80	0	A_32_P501400	NM_030752	-2.86318	13.0153	-6.85662	0.000128417	0.0236328	1.63701
9525	VPS4B	98	72	0	A_23_P50156	NM_004869	-2.86362	9.61673	-7.19932	9.12309e-05	0.020771	1.96357
54890	ALKBH5	110	38	0	A_23_P416169	NM_017758	-2.86598	11.8943	-7.01816	0.000109133	0.022502	1.79284
7027	TFDP1	45	40	0	A_24_P483083	NM_007111	-2.86644	8.15812	-8.5719	2.60302e-05	0.0138917	3.12987
64114	TMBIM1	143	76	0	A_24_P148521	NM_022152	-2.87361	11.1951	-6.57347	0.000171993	0.0256283	1.35546
375	ARF1	347	56	0	A_24_P259490	NM_001024227	-2.87968	13.8059	-8.8818	2.00623e-05	0.0123867	3.3649
54467	ANKIB1	255	38	0	A_23_P93912	NM_019004	-2.88112	9.56511	-7.00469	0.000110612	0.022502	1.77997
961	CD47	44	14	0	A_24_P943792	NM_001777	-2.88479	9.66351	-7.30552	8.22655e-05	0.0200032	2.06171
8801	SUCLG2	193	77	0	A_23_P99249	NM_003848	-2.89742	9.46717	-7.31811	8.12688e-05	0.0199086	2.07325
9685	CLINT1	223	54	0	A_23_P133345	NM_014666	-2.90164	12.4035	-6.60765	0.000165953	0.0254622	1.39003
9653	HS2ST1	528	24	0	A_23_P200109	NM_012262	-2.90192	11.1912	-7.0954	0.000101065	0.0219738	1.86614
9859	CEP170	398	77	0	A_24_P36944	NM_014812	-2.90335	7.61899	-7.75233	5.38956e-05	0.0166282	2.4595
11119	BTN3A1	511	9	0	A_23_P214499	NM_007048	-2.90923	9.81419	-5.54556	0.000538496	0.0431538	0.237186
79026	AHNAK	227	77	0	A_23_P426636	NM_001620	-2.91469	9.17342	-7.42706	7.31832e-05	0.018914	2.17231
54809	SAMD9	161	6	0	A_23_P219072	NM_017654	-2.91693	11.3234	-9.09303	1.68718e-05	0.0118603	3.51971
1121	CHM	29	13	0	A_23_P11144	NM_000390	-2.9215	7.94147	-6.96643	0.000114936	0.0227505	1.74331
5899	RALB	421	43	0	A_23_P16733	NM_002881	-2.92591	10.3624	-7.12132	9.85066e-05	0.0217631	1.89057
285172	FAM126B	517	12	0	A_24_P686975	NM_173822	-2.92617	8.11297	-5.69595	0.000451879	0.0403958	0.410657
6917	TCEA1	371	85	0	A_24_P126651	NM_006756	-2.92712	9.27549	-7.4893	6.89673e-05	0.0188748	2.22825
10640	EXOC5	220	44	0	A_24_P256830	NM_006544	-2.92745	8.00792	-5.73426	0.000432344	0.0392193	0.454288
7259	TSPYL1	443	26	0	A_24_P17945	NM_003309	-2.93061	9.22174	-8.44831	2.89418e-05	0.0142038	3.03341
10162	LPCAT3	212	7	0	A_23_P64938	NM_005768	-2.93155	9.49979	-6.478	0.00019019	0.0262742	1.25806
51669	SARAF	369	17	0	A_23_P255812	NM_016127	-2.94411	13.8185	-9.27473	1.45756e-05	0.0115953	3.64949
6429	SRSF4	109	65	0	A_24_P148086	NM_005626	-2.94679	10.3807	-7.74388	5.43189e-05	0.0166282	2.4522
5597	MAPK6	397	11	0	A_24_P333663	NM_002748	-2.94843	8.94008	-6.85234	0.000128977	0.0236328	1.63284
55288	RHOT1	134	15	0	A_24_P59765	NM_001033567	-2.97223	10.3655	-8.71594	2.30408e-05	0.0129701	3.24031
55707	NECAP2	208	55	0	A_24_P302332	NM_018090	-2.97467	11.3534	-7.02428	0.000108469	0.022502	1.79867
10982	MAPRE2	432	12	0	A_24_P193911	NM_014268	-2.97758	7.05456	-8.00676	4.27229e-05	0.0152433	2.67553
1281	COL3A1	103	62	0	A_23_P142533	NM_000090	-2.98067	11.5662	-7.82845	5.02454e-05	0.0164584	2.52491
2113	ETS1	472	85	0	A_24_P751074	NM_005238	-2.98516	10.9481	-8.7358	2.26593e-05	0.0129701	3.25537
64645	MFSD14A	164	17	0	A_24_P388033	NM_033055	-2.98803	10.5756	-6.37056	0.000213251	0.0272474	1.14691
388677	NOTCH2NLA	326	80	0	A_32_P75695	lnc-ADAM30-1:1	-2.99249	8.37823	-8.30031	3.29154e-05	0.014594	2.9158
4659	PPP1R12A	133	24	0	A_23_P204564	NM_002480	-2.99734	9.98597	-5.4296	0.000617743	0.0459871	0.101027
64581	CLEC7A	42	71	0	A_23_P2640	NM_197947	-3.01825	6.16895	-6.34214	0.000219858	0.0275445	1.11723
3612	IMPA1	64	35	0	A_23_P168818	NM_005536	-3.02176	10.9588	-9.81163	9.59153e-06	0.0113114	4.01556
9231	DLG5	267	50	0	A_23_P161209	NM_004747	-3.02233	8.25149	-5.64529	0.000479216	0.0413881	0.352612
4520	MTF1	392	55	0	A_24_P932579	NM_005955	-3.02822	8.12057	-9.23818	1.5008e-05	0.0115953	3.62363
5295	PIK3R1	121	68	0	A_23_P144980	NM_181523	-3.03083	8.47126	-7.67042	5.81561e-05	0.016949	2.38836
9747	TCAF1	497	16	0	A_24_P380628	NM_014719	-3.05274	10.2282	-6.16299	0.000267067	0.0299034	0.927506
4218	RAB8A	146	23	0	A_23_P164752	NM_005370	-3.05745	9.73246	-5.07511	0.000950745	0.0563766	-0.328356
4781	NFIB	175	12	0	A_24_P804992	NM_005596	-3.06375	6.40845	-9.60127	1.12734e-05	0.0113386	3.87515
51400	PPME1	101	83	0	A_24_P4705	NM_016147	-3.09298	9.21286	-7.71607	5.57373e-05	0.0166282	2.42811
79810	PTCD2	121	29	0	A_24_P191847	NM_024754	-3.09387	9.11676	-4.59055	0.00176442	0.0764018	-0.947822
60592	SCOC	328	81	0	A_23_P167293	NM_032547	-3.0986	9.45323	-7.17287	9.36294e-05	0.021068	1.9389
26235	FBXL4	107	35	0	A_24_P129205	NM_012160	-3.10061	8.48087	-6.58534	0.000169868	0.0256039	1.36749
27242	TNFRSF21	267	72	0	A_23_P42065	NM_014452	-3.10247	11.7129	-7.2149	8.98507e-05	0.020627	1.97805
6515	SLC2A3	291	44	0	A_23_P139669	NM_006931	-3.10467	8.16367	-7.95652	4.47074e-05	0.0157022	2.63346
9180	OSMR	405	61	0	A_24_P388860	NM_003999	-3.1183	12.0899	-9.2698	1.46332e-05	0.0115953	3.64601
4060	LUM	513	12	0	A_32_P28664	CU690253	-3.13329	6.5835	-6.14967	0.000271	0.0301795	0.91321
57187	THOC2	498	34	0	A_23_P11051	ENST00000432353	-3.13611	9.84847	-9.46798	1.25084e-05	0.0115953	3.7842
10906	TRAFD1	229	77	0	A_23_P128541	NM_006700	-3.14376	9.64784	-8.14766	3.76607e-05	0.014594	2.79203
26092	TOR1AIP1	152	4	0	A_23_P161074	NM_015602	-3.14713	9.23806	-6.72774	0.000146519	0.0248798	1.51021
29128	UHRF1	182	70	0	A_32_P101235	NM_013282	-3.14966	9.52478	-7.52753	6.65116e-05	0.0186266	2.26237
1182	CLCN3	405	16	0	A_24_P114671	NM_173872	-3.15162	7.77406	-9.57185	1.15339e-05	0.0113386	3.85521
7415	VCP	102	15	0	A_24_P127828	NM_007126	-3.15711	9.16147	-7.15019	9.57416e-05	0.0213821	1.91767
256714	MAP7D2	181	26	0	A_24_P367645	NM_152780	-3.17282	8.64009	-6.74941	0.000143287	0.0247904	1.53169
80153	EDC3	137	41	0	A_32_P223644	NM_025083	-3.17845	8.87571	-7.69858	5.66506e-05	0.0166282	2.41291
8073	PTP4A2	488	3	0	A_24_P764598	NM_001195101	-3.18437	11.5605	-5.05827	0.000970854	0.0571566	-0.349261
5538	PPT1	65	7	0	A_24_P276628	NM_000310	-3.20139	12.5404	-9.28284	1.44816e-05	0.0115953	3.65521
55745	AP5M1	107	20	0	A_24_P153754	NM_018229	-3.2039	8.53106	-5.10006	0.000921797	0.0555744	-0.297483
427	ASAH1	489	5	0	A_23_P216325	NM_177924	-3.20808	11.882	-6.19012	0.000259248	0.0294191	0.95654
657	BMPR1A	475	69	0	A_24_P418717	NM_004329	-3.20896	8.91539	-8.43428	2.92947e-05	0.0142038	3.02235
5277	PIGA	203	81	0	A_23_P217399	NM_002641	-3.22922	7.63211	-9.21927	1.52373e-05	0.0115953	3.6102
57169	ZNFX1	88	28	0	A_23_P68462	NM_021035	-3.24815	8.69942	-8.18341	3.64848e-05	0.014594	2.82124
8301	PICALM	245	65	0	A_23_P203658	NM_007166	-3.25801	11.6446	-7.94387	4.52229e-05	0.0157487	2.62282
55714	TENM3	400	13	0	A_24_P69053	NM_001080477	-3.26488	8.4989	-9.29242	1.43714e-05	0.0115953	3.66196
9043	SPAG9	142	21	0	A_23_P356041	NM_001130528	-3.2664	9.53129	-5.03347	0.0010013	0.0577357	-0.380113
4179	CD46	78	25	0	A_23_P201758	NM_002389	-3.26765	12.0396	-7.57391	6.36621e-05	0.0181671	2.30353
7374	UNG	482	2	0	A_24_P398585	NM_003362	-3.28934	11.3501	-5.41078	0.000631772	0.0465258	0.0787289
3303	HSPA1A	150	18	0	A_24_P682285	NM_005345	-3.29415	14.2146	-6.60075	0.000167153	0.0254622	1.38306
285195	SLC9A9	106	24	0	A_23_P212482	NM_173653	-3.30385	7.76885	-6.23089	0.000247973	0.0291976	0.999953
9134	CCNE2	169	46	0	A_23_P215976	NM_057749	-3.3245	9.62758	-6.79127	0.000137266	0.0243133	1.57299
57337	SENP7	49	70	0	A_23_P6714	NM_020654	-3.32717	8.20903	-8.1278	3.83319e-05	0.014594	2.77574
152006	RNF38	336	26	0	A_23_P255851	NM_194328	-3.35811	9.80677	-9.33443	1.3899e-05	0.0115953	3.69146
546	ATRX	16	26	0	A_23_P136874	NM_000489	-3.37515	9.89858	-9.97189	8.49761e-06	0.0113114	4.12001
5627	PROS1	237	55	0	A_24_P383480	NM_000313	-3.38716	9.15446	-5.86115	0.000373979	0.036564	0.597224
29066	ZC3H7A	151	25	0	A_24_P256668	NM_014153	-3.38968	8.31408	-6.08627	0.000290615	0.0310996	0.844831
1025	CDK9	530	67	0	A_23_P158083	NM_001261	-3.39214	9.16448	-9.59354	1.13412e-05	0.0113386	3.86992
3981	LIG4	51	55	0	A_23_P25581	NM_002312	-3.39424	8.52325	-8.87768	2.01308e-05	0.0123867	3.36185
6342	SCP2	131	65	0	A_24_P156922	NM_001007098	-3.40218	9.84364	-8.84886	2.06179e-05	0.0123867	3.34038
54855	TENT5C	161	62	0	A_24_P935893	NM_017709	-3.40372	7.98753	-8.92675	1.93308e-05	0.0123867	3.39821
4094	MAF	226	83	0	A_24_P256219	AF055376	-3.41494	9.83237	-8.5094	2.74598e-05	0.0142038	3.08128
1611	DAP	498	80	0	A_24_P243278	NM_004394	-3.43852	10.4431	-9.91589	8.86315e-06	0.0113114	4.08376
3685	ITGAV	346	26	0	A_23_P381992	NM_002210	-3.47878	9.21439	-10.6662	5.12402e-06	0.00915484	4.54872
6051	RNPEP	376	34	0	A_24_P68649	NM_020216	-3.50273	9.41657	-8.20998	3.56371e-05	0.014594	2.84287
7458	EIF4H	120	14	0	A_24_P149390	NM_031992	-3.50962	8.86414	-12.0045	2.08791e-06	0.00750373	5.27712
5500	PPP1CB	51	40	0	A_23_P83414	NM_002709	-3.51725	11.6348	-9.91398	8.87596e-06	0.0113114	4.08252
587	BCAT2	490	38	0	A_23_P90163	NM_001190	-3.52416	10.6909	-12.0013	2.0922e-06	0.00750373	5.27551
205428	DIPK2A	21	65	0	A_23_P144134	NM_173552	-3.53933	8.1963	-9.53551	1.18648e-05	0.0113386	3.83048
1831	TSC22D3	223	9	0	A_23_P217688	NM_004089	-3.54608	8.98704	-8.15369	3.74592e-05	0.014594	2.79697
7296	TXNRD1	199	59	0	A_23_P204581	NM_003330	-3.56581	13.6267	-8.08232	3.99203e-05	0.0146468	2.73828
6414	SELENOP	305	73	0	A_23_P121926	NM_005410	-3.61017	14.3348	-9.71471	1.03289e-05	0.0113386	3.95134
2697	GJA1	68	69	0	A_23_P93591	NM_000165	-3.62885	7.38444	-7.86631	4.8533e-05	0.0164584	2.55719
7534	YWHAZ	509	22	0	A_24_P492562	NM_145690	-3.63275	13.253	-5.69779	0.000450917	0.0403958	0.412762
1519	CTSO	152	75	0	A_23_P110175	NM_001334	-3.63313	7.56336	-7.45293	7.13976e-05	0.018914	2.19561
8773	SNAP23	483	75	0	A_23_P206177	NM_003825	-3.63659	10.6985	-11.2906	3.33091e-06	0.00855483	4.90356
829	CAPZA1	406	58	0	A_24_P379379	NM_006135	-3.6582	11.0275	-10.7326	4.88955e-06	0.00915484	4.58778
93349	SP140L	510	41	0	A_24_P337012	NM_138402	-3.722	8.76726	-11.1151	3.7515e-06	0.00883193	4.80657
7525	YES1	68	79	0	A_23_P164507	NM_005433	-3.73285	8.62249	-9.03779	1.76478e-05	0.0120867	3.47964
4615	MYD88	300	42	0	A_23_P92140	NM_002468	-3.74582	8.36688	-9.82217	9.51497e-06	0.0113114	4.0225
100129960	SDCBPP2	457	36	0	A_32_P191895	BC045716	-3.75125	11.679	-10.3897	6.24548e-06	0.0102658	4.38248
641977	SEPTIN7P2	113	29	0	A_24_P75879	NR_024271	-3.79055	10.0945	-7.01182	0.000109827	0.022502	1.78679
648	BMI1	244	76	0	A_24_P303989	NM_005180	-3.79535	8.92525	-9.55361	1.16987e-05	0.0113386	3.84281
114907	FBXO32	484	13	0	A_24_P218259	NM_058229	-3.80286	9.65744	-5.69094	0.000454502	0.0403958	0.40494
51068	NMD3	202	58	0	A_23_P21457	NM_015938	-3.81692	10.8414	-8.37785	3.07628e-05	0.0142038	2.9777
56062	KLHL4	101	51	0	A_23_P171150	NM_057162	-3.82143	9.76102	-9.33213	1.39244e-05	0.0115953	3.68985
4026	LPP	228	47	0	A_32_P193218	NM_005578	-3.82327	9.17779	-6.36945	0.000213507	0.0272474	1.14574
23326	USP22	499	68	0	A_24_P94034	NM_015276	-3.85226	9.49615	-10.9913	4.08358e-06	0.00883193	4.73692
9320	TRIP12	115	81	0	A_32_P188178	NM_004238	-3.86373	10.8078	-9.1422	1.6213e-05	0.0117187	3.55514
9643	MORF4L2	505	14	0	A_24_P333445	NM_012286	-3.8723	14.0549	-7.83854	4.97826e-05	0.0164584	2.53353
5573	PRKAR1A	419	46	0	A_24_P356592	NM_212472	-3.88092	12.3257	-12.4309	1.5985e-06	0.00750373	5.48522
23032	USP33	184	10	0	A_23_P106	NM_015017	-3.91317	9.3991	-9.2404	1.49814e-05	0.0115953	3.6252
5066	PAM	183	75	0	A_24_P933704	NM_138822	-3.94179	10.347	-9.92069	8.83118e-06	0.0113114	4.08688
9784	SNX17	454	48	0	A_23_P28238	NM_014748	-3.98147	12.0138	-12.9388	1.17529e-06	0.00750373	5.71966
151651	EFHB	467	78	0	A_24_P684119	ENST00000439846	-4.01827	10.9444	-11.7065	2.5295e-06	0.00799574	5.12514
100130331	LOC100130331	197	27	0	A_32_P146286	NR_027247	-4.05754	14.4109	-8.41721	2.97305e-05	0.0142038	3.00888
23786	BCL2L13	222	67	0	A_24_P410389	NM_015367	-4.06187	9.09922	-9.82105	9.52303e-06	0.0113114	4.02176
27230	SERP1	3	18	0	A_24_P405552	NM_014445	-4.10874	10.6246	-11.9288	2.19124e-06	0.00750373	5.23905
6307	MSMO1	71	65	0	A_23_P110184	NM_006745	-4.11575	11.8993	-10.7898	4.69709e-06	0.00915484	4.62117
10484	SEC23A	361	78	0	A_23_P348894	NM_006364	-4.13792	11.5367	-12.0239	2.06238e-06	0.00750373	5.2868
901	CCNG2	18	12	0	A_24_P80532	NM_004354	-4.15192	10.3026	-12.7443	1.32047e-06	0.00750373	5.63154
10959	TMED2	319	21	0	A_23_P36445	NM_006815	-4.18767	12.8542	-11.4714	2.95206e-06	0.00855483	5.00128
3688	ITGB1	18	5	0	A_23_P104199	NM_133376	-4.19628	13.8535	-12.8174	1.26367e-06	0.00750373	5.6649
113201	CASC4	530	29	0	A_23_P140469	NM_138423	-4.25507	8.85665	-12.3063	1.72669e-06	0.00750373	5.42554
54578	UGT1A6	417	56	0	A_24_P222872	NM_001072	-4.29776	9.11651	-13.085	1.07793e-06	0.00750373	5.78456
6355	CCL8	100	18	0	A_23_P207456	NM_005623	-4.50221	7.83621	-8.37942	3.07209e-05	0.0142038	2.97895
54576	UGT1A8	509	15	0	A_23_P158330	NM_019076	-4.61953	7.46917	-9.08165	1.70286e-05	0.0118603	3.51148
54503	ZDHHC13	347	77	0	A_24_P272561	NM_019028	-4.90213	8.18593	-11.3596	3.18022e-06	0.00855483	4.94112
3486	IGFBP3	467	1	0	A_24_P320699	NM_001013398	-5.89785	12.8196	-12.6653	1.38501e-06	0.00750373	5.5952
