# Supplementary material for: Decreased Expression of ZNF554 in Gliomas is Associated with the Activation of Tumor Pathways and Shorter Patient Survival
Source: Int J Mol Sci. 2020 Aug 11;21(16):5762. doi: 10.3390/ijms21165762 (PMC7461028; doi:10.3390/ijms21165762)
Supplement: Supplementary file 1 [file ijms-21-05762-s001.zip › TableS2.xlsx]

## Sheet: Biolpathways_FDR0.1
Supplementary Table S2. Impacted biological pathways (U87 cells: mock vs. ZNF554 transfection)
Pathway Name	pFDR	pAcc	pComb	pORA	Category	Immune-related	Cancer-related	Dysregulated in glioma (Refs)
PI3K-Akt signaling pathway	0.000110383	0.387856	7.2736e-05	3.93936e-05	Genetic and environmental information processing	yes	yes	Oncotarget. 2016; 7(22):33440-33450.
Human papillomavirus infection	0.000154002	0.581163	0.000101478	4.10288e-05	Human diseases	yes	yes
Influenza A	0.000154002	0.581163	0.000101478	1.2798e-05	Human diseases	yes
Proteoglycans in cancer	0.000154002	0.581163	0.000101478	8.83556e-06	Human diseases		yes	FEBS J. 2013; 280(10):2399-2417.
Measles	0.000154002	0.581163	0.000101478	5.14451e-05	Human diseases	yes
Human T-cell leukemia virus 1 infection	0.000602375	0.961705	0.000396929	8.83556e-06	Human diseases	yes	yes
Toxoplasmosis	0.000602375	0.961705	0.000396929	5.16436e-05	Human diseases	yes
HIF-1 signaling pathway	0.000602375	0.689804	0.000396929	0.000108075	Genetic and environmental information processing	yes	yes	Neuro Oncol. 2005; 7(2):134-153.
Hippo signaling pathway	0.000602375	0.849088	0.000396929	8.87659e-05	Genetic and environmental information processing	yes	yes	Cell Mol Neurobiol. 2019; 40(4):495-510.
Antigen processing and presentation	0.000602375	0.52093	0.000396929	0.000484266	Organismal systems	yes
Pancreatic cancer	0.000695111	0.961705	0.000458037	7.98486e-05	Human diseases		yes
Legionellosis	0.000846614	0.793743	0.000557868	0.000156219	Human diseases	yes
Hepatocellular carcinoma	0.00151871	0.839112	0.00100074	0.00024331	Human diseases		yes
Phagosomea	0.00171077			0.00107993	Cellular procesess	yes	yes	J Cell Physiol. 2019; 234(2):1862-1870.
Small cell lung cancer	0.00171077	0.961705	0.00120782	0.000193375	Human diseases		yes
Pathways in cancer	0.00181159	0.707202	0.00127331	0.000429063	Human diseases		yes	Neurol Sci. 2013; 34(8):1283-1289.
Rheumatoid arthritis	0.00258107	0.581163	0.00180082	0.00107564	Human diseases	yes
Graft-versus-host disease	0.00258107	0.581163	0.00180082	0.00103522	Human diseases	yes
Cellular senescence	0.00324997	0.658386	0.00225425	0.001031	Cellular procesess	yes	yes
Epstein-Barr virus infection	0.00324997	0.986773	0.00225425	0.000406915	Human diseases	yes	yes	Biochem Biophys Res Commun. 2016; 470(2):275-281.
Lysosomea	0.00328326			0.00242224	Cellular procesess	yes	yes	J Comput Biol. 2020; 27(1):81-90.
Gastric cancer	0.0033001	0.68033	0.00239087	0.001031	Human diseases		yes
Thyroid hormone signaling pathway	0.00333809	0.387856	0.00239087	0.00707801	Organismal systems	yes	yes	Cancer Res. 2006; 66(14):7270-7275.
Th17 cell differentiation	0.00333809	0.52093	0.00239087	0.00448682	Organismal systems	yes
Longevity regulating pathway - multiple species	0.00333809	0.961705	0.00239087	0.000484266	Organismal systems
Signaling pathways regulating pluripotency of stem cellsa	0.00335457			0.00281351	Cellular procesess	yes	yes	Clin Med Oncol. 2009; 3:39-52.
Viral myocarditis	0.00470201	0.581163	0.00348564	0.00358324	Human diseases	yes
NOD-like receptor signaling pathway	0.00529724	0.68033	0.00390943	0.00195531	Organismal systems	yes	yes	J Comput Biol. 2020; 27(1):81-90.
Focal adhesion	0.00595907	0.961705	0.00437975	0.000998635	Cellular procesess	yes	yes	Oncol Lett. 2019; 17(1):1035-1041.
Insulin signaling pathway	0.00770413	0.705574	0.00562048	0.00242224	Organismal systems	yes	yes	Neuro Oncol. 2016; 18(1):48-57.
EGFR tyrosine kinase inhibitor resistance	0.00770413	0.686316	0.00562048	0.00242898	Human diseases		yes	Annu Rev Pathol.2014; 9:1-25.
MicroRNAs in cancer	0.00808506	0.581163	0.0058787	0.00500923	Human diseases		yes	Oncol Lett. 2019; 18(2):1938-1948.
Platelet activation	0.00825641	0.581163	0.00598453	0.00461093	Organismal systems	yes
Asthma	0.00902773	0.632988	0.00660643	0.00391979	Human diseases	yes
Metabolic pathwaysa	0.00902773			0.00626442	Metabolism	yes	yes	Genet Epidemiol. 2017; 41(2):136-144.
Colorectal cancer	0.00958459	0.581163	0.00710513	0.00496933	Human diseases		yes
Wnt signaling pathway	0.0106543	0.52093	0.00783725	0.0140388	Genetic and environmental information processing	yes	yes	Gene. 2014; 547(2):346-350.
Prostate cancer	0.0106543	0.616312	0.00783725	0.00476492	Human diseases		yes
Tuberculosis	0.010761	0.961705	0.00783725	0.00234462	Human diseases	yes
Leishmaniasis	0.010761	0.68033	0.00783725	0.00430268	Human diseases	yes
Type I diabetes mellitus	0.010761	0.581163	0.00783725	0.00562619	Human diseases	yes
Fluid shear stress and atherosclerosis	0.010761	0.387856	0.00783725	0.0397847	Human diseases
Inflammatory bowel disease (IBD)	0.0108635	0.960185	0.00787426	0.00242224	Human diseases	yes
AGE-RAGE signaling pathway in diabetic complications	0.0108635	0.581163	0.00787426	0.00583511	Human diseases	yes
Pathogenic Escherichia coli infection	0.0112018	0.52093	0.00806799	0.0164844	Human diseases	yes
Estrogen signaling pathway	0.0112018	0.961705	0.00806799	0.00234462	Organismal systems	yes	yes	Clinics. 2016; 71(8):481-486.
Intestinal immune network for IgA production	0.0112018	0.581163	0.00806799	0.00815572	Organismal systems	yes
PD-L1 expression and PD-1 checkpoint pathway in cancer	0.0114315	0.613277	0.00820223	0.00583511	Human diseases	yes	yes
JAK-STAT signaling pathway	0.0114315	0.803814	0.00820223	0.00391979	Genetic and environmental information processing	yes	yes	Adv Exp Med Biol. 2013; 986:189-208.
Bacterial invasion of epithelial cells	0.0135396	0.581163	0.00965011	0.0115695	Human diseases	yes
FoxO signaling pathway	0.0135396	0.632988	0.00965011	0.00626442	Genetic and environmental information processing	yes	yes	Cancer Res. 2010; 70(6):2455-2464.
Central carbon metabolism in cancer	0.0135396	0.68033	0.00965011	0.00562619	Human diseases		yes
TNF signaling pathway	0.0135396	0.52093	0.00965011	0.0233239	Genetic and environmental information processing	yes	yes	Med Sci Monit. 2019; 25:2583-2590.
Endocytosisa	0.014184			0.0121577	Cellular procesess	yes	yes	J Cell Physiol. 2019; 234(2):1862-1870.
Allograft rejection	0.0146309	0.581163	0.010605	0.00815572	Human diseases	yes
Carbon metabolisma	0.0154164			0.0132818	Metabolism	yes	yes	Front Genet. 2019; 10:831.
Terpenoid backbone biosynthesisa	0.0173637			0.0147721	Metabolism		yes	Oncol Lett. 2019; 18(1):291-297.
Longevity regulating pathway	0.0177874	0.784127	0.0132986	0.00583511	Organismal systems		yes
Regulation of actin cytoskeleton	0.0177874	0.961705	0.0132986	0.00430268	Cellular procesess	yes	yes	J Cell Physiol. 2019; 234(2):1862-1870.
Acute myeloid leukemia	0.0203728	0.884873	0.0151647	0.00562619	Human diseases	yes	yes
AMPK signaling pathway	0.0203728	0.961705	0.0151647	0.00444458	Genetic and environmental information processing	yes	yes	Nat Cell Biol. 2018; 20(7):823-835.
IL-17 signaling pathway	0.0217526	0.581163	0.016158	0.0167801	Organismal systems	yes
Leukocyte transendothelial migration	0.0218166	0.387856	0.0161728	0.0795474	Organismal systems	yes
mTOR signaling pathway	0.0230459	0.961705	0.0170508	0.00486123	Genetic and environmental information processing	yes	yes	Cancers (Basel). 2011; 3(3):3242-3278.
Autophagy - animal	0.0254573	0.932702	0.0187319	0.00626442	Cellular procesess	yes	yes	Methods Enzymol. 2009; 453:273-286.
Hepatitis C	0.0254573	0.581163	0.0187319	0.0161238	Human diseases	yes
Prolactin signaling pathway	0.0254573	0.849088	0.0187319	0.00744799	Organismal systems	yes	yes
Notch signaling pathway	0.0264157	0.387856	0.0194038	0.140834	Genetic and environmental information processing	yes	yes	Cancers (Basel). 2011; 3(3):3242-3278.
Hepatitis B	0.0274	0.884873	0.0200163	0.00744799	Human diseases	yes
Amoebiasis	0.0274	0.52093	0.0200163	0.0411223	Human diseases	yes
Toll-like receptor signaling pathway	0.0274637	0.52093	0.0200163	0.0424289	Organismal systems	yes
C-type lectin receptor signaling pathway	0.0274637	0.633341	0.0200163	0.0150721	Organismal systems	yes
Type II diabetes mellitus	0.0274637	0.581163	0.0200163	0.0224952	Human diseases	yes
TGF-beta signaling pathway	0.0325009	0.961705	0.0236537	0.00744799	Genetic and environmental information processing	yes	yes	Clin Med Oncol. 2009; 3:39-52.
Human cytomegalovirus infection	0.0326777	0.932702	0.0237493	0.00815572	Human diseases	yes	yes
Sphingolipid signaling pathway	0.0339598	0.974302	0.0246477	0.00662553	Genetic and environmental information processing	yes	yes
Autoimmune thyroid disease	0.0351916	0.581163	0.0255081	0.0241303	Human diseases	yes
Steroid hormone biosynthesisa	0.0353227			0.0310055	Metabolism		yes
Pantothenate and CoA biosynthesisa	0.0353227			0.0310055	Metabolism	yes	yes	Oncotarget. 2016; 7(15):20486-20495.
Malaria	0.0377992	0.581163	0.0280208	0.0267871	Human diseases	yes
p53 signaling pathway	0.0377992	0.932702	0.0280208	0.0105916	Cellular procesess	yes	yes	J Comput Biol. 2020; 27(1):81-90.
Steroid biosynthesisa	0.0413816			0.0365954	Metabolism	yes	yes
Th1 and Th2 cell differentiation	0.0413816	0.707202	0.0310033	0.0177647	Organismal systems	yes
Viral carcinogenesis	0.0434569	0.68033	0.0324536	0.0224952	Human diseases		yes
Kaposi sarcoma-associated herpesvirus infection	0.0434569	0.581163	0.0324536	0.0380632	Human diseases	yes	yes
Endocrine resistance	0.0448436	0.778052	0.0334373	0.0177647	Human diseases		yes
Citrate cycle (TCA cycle)a	0.0449386			0.0390966	Metabolism	yes	yes	Neuro Oncol. 2018; 18(2):160-172.
Choline metabolism in cancer	0.0479865	0.707202	0.0361374	0.0220939	Human diseases		yes
Progesterone-mediated oocyte maturation	0.0493843	0.884873	0.0371304	0.0160686	Organismal systems
Fc gamma R-mediated phagocytosis	0.0527914	0.961705	0.0396301	0.0132663	Organismal systems	yes
ECM-receptor interaction	0.0531624	0.581163	0.0398476	0.0492659	Genetic and environmental information processing	yes	yes	Oncol Lett. 2019; 17(1):1035-1041.
Transcriptional misregulation in cancer	0.0536492	0.581163	0.0404697	0.0390966	Human diseases		yes
Salmonella infection	0.0536492	0.768032	0.0404697	0.0232094	Human diseases	yes
Drug metabolism - other enzymesa	0.0536492			0.0459052	Metabolism		yes
Biosynthesis of amino acidsa	0.0575103			0.048781	Metabolism	yes	yes
Thyroid cancer	0.0575616	0.581163	0.0438705	0.0709573	Human diseases		yes
Phosphatidylinositol signaling systema	0.0576982			0.0492659	Genetic and environmental information processing	yes	yes	Gene. 2014; 547(2):346-350.
African trypanosomiasis	0.061388	0.581163	0.0471929	0.0655002	Human diseases	yes
Neomycin, kanamycin and gentamicin biosynthesisa	0.0630933			0.0538469	Metabolism
Platinum drug resistance	0.0640529	0.387856	0.0496553	0.369674	Human diseases		yes
Neurotrophin signaling pathway	0.0656765	0.689804	0.0508252	0.0331122	Organismal systems		yes	Oncol Rep. 2012; 28(4):1249-1256.
Thermogenesis	0.0699462	0.387856	0.054037	0.579353	Organismal systems
Inositol phosphate metabolisma	0.071819			0.0601411	Metabolism	yes	yes	Oncol Lett. 2017; 14(5):5203-5210.
Staphylococcus aureus infection	0.0779117	0.849088	0.0606736	0.0291084	Human diseases	yes
Alanine, aspartate and glutamate metabolisma	0.0779764			0.0655002	Metabolism	yes	yes	Oncotarget. 2016; 7(15):20486-20495.
Breast cancer	0.0808425	0.616312	0.0634456	0.0538469	Human diseases		yes
Glycosylphosphatidylinositol (GPI)-anchor biosynthesisa	0.0828486			0.0703556	Metabolism	yes	yes
mRNA surveillance pathway	0.0835291	0.581163	0.0660488	0.109949	Genetic and environmental information processing	yes	yes	BMC Genomics. 2016; 17(Suppl 13):1022.
Endometrial cancer	0.0837119	0.961705	0.0660722	0.0218658	Human diseases		yes
Regulation of lipolysis in adipocytes	0.0841955	0.581163	0.0663346	0.10006	Organismal systems
MAPK signaling pathway	0.0857827	0.961705	0.0674661	0.0233186	Genetic and environmental information processing	yes	yes	Cancers (Basel). 2011; 3(3):3242-3278.
RNA transport	0.093939	0.581163	0.0737725	0.0709573	Genetic and environmental information processing	yes	yes	J Cell Physiol. 2019; 234(2):1862-1870.
Phospholipase D signaling pathway	0.093939	0.689804	0.0737725	0.0476989	Genetic and environmental information processing	yes	yes	J Biol Chem. 2014; 289(2):600-616.
Hematopoietic cell lineagea	0.093939			0.0795474	Organismal systems	yes
Ras signaling pathway	0.0942827	0.849088	0.0744226	0.0376153	Genetic and environmental information processing	yes	yes	Cancers (Basel). 2011; 3(3):3242-3278.
Fc epsilon RI signaling pathway	0.0981197	0.581163	0.0773194	0.160159	Organismal systems	yes
aover-representation only
