# Supplementary material for: Decreased Expression of ZNF554 in Gliomas is Associated with the Activation of Tumor Pathways and Shorter Patient Survival
Source: Int J Mol Sci. 2020 Aug 11;21(16):5762. doi: 10.3390/ijms21165762 (PMC7461028; doi:10.3390/ijms21165762)
Supplement: Supplementary file 1 [file ijms-21-05762-s001.zip › TableS3.xlsx]

## Sheet: Biolproc_goTable_FDR0.1
Supplementary Table S3. Impacted GO biological processes (U87 cells: mock vs. ZNF554 transfection)
GO ID	GO Name	count DE	count All	pFDR
GO:0006793	phosphorus metabolic process	225	2992	6.5574e-05
GO:0006796	phosphate-containing compound metabolic process	222	2968	6.9217e-05
GO:0070887	cellular response to chemical stimulus	218	2930	9.28965e-05
GO:0016192	vesicle-mediated transport	147	1796	9.28965e-05
GO:1901564	organonitrogen compound metabolic process	395	6073	0.000247724
GO:0042221	response to chemical	277	3992	0.000267153
GO:0051179	localization	379	5805	0.000273225
GO:0006950	response to stress	250	3541	0.000273225
GO:0016043	cellular component organization	360	5504	0.00051002
GO:0010033	response to organic substance	214	2969	0.000516092
GO:0019538	protein metabolic process	337	5102	0.000516092
GO:0016477	cell migration	108	1276	0.000516092
GO:0061640	cytoskeleton-dependent cytokinesis	17	81	0.000560462
GO:0071634	regulation of transforming growth factor beta production	11	35	0.000624514
GO:0065009	regulation of molecular function	207	2882	0.0007286
GO:0048518	positive regulation of biological process	350	5369	0.0007286
GO:0051128	regulation of cellular component organization	168	2245	0.000771459
GO:0071604	transforming growth factor beta production	11	37	0.000881989
GO:0071840	cellular component organization or biogenesis	364	5640	0.000881989
GO:0001568	blood vessel development	62	633	0.00094718
GO:0032879	regulation of localization	182	2490	0.000971467
GO:0044238	primary metabolic process	557	9292	0.0011721
GO:0033036	macromolecule localization	190	2634	0.0011721
GO:0006464	cellular protein modification process	250	3655	0.0011949
GO:0036211	protein modification process	250	3655	0.0011949
GO:0001944	vasculature development	63	659	0.00133577
GO:0030334	regulation of cell migration	71	774	0.00133577
GO:0001775	cell activation	106	1297	0.00133577
GO:0006810	transport	299	4524	0.00133577
GO:0061024	membrane organization	66	704	0.00133577
GO:0051246	regulation of protein metabolic process	178	2456	0.00143443
GO:0071310	cellular response to organic substance	176	2423	0.00143443
GO:0035239	tube morphogenesis	71	780	0.00149883
GO:0051234	establishment of localization	305	4642	0.00149883
GO:0072358	cardiovascular system development	63	667	0.00149883
GO:0019220	regulation of phosphate metabolic process	123	1573	0.00156382
GO:0051174	regulation of phosphorus metabolic process	123	1575	0.00156382
GO:0043412	macromolecule modification	258	3827	0.00156382
GO:0040011	locomotion	126	1624	0.00156382
GO:0071704	organic substance metabolic process	573	9654	0.00156382
GO:0032268	regulation of cellular protein metabolic process	166	2271	0.00156382
GO:0098657	import into cell	63	673	0.00164802
GO:0050790	regulation of catalytic activity	149	1998	0.00169442
GO:0045321	leukocyte activation	95	1150	0.0018215
GO:0002252	immune effector process	92	1105	0.0019007
GO:0044093	positive regulation of molecular function	122	1571	0.0019007
GO:0010941	regulation of cell death	119	1529	0.00208171
GO:0006915	apoptotic process	135	1784	0.00208171
GO:0070830	bicellular tight junction assembly	12	52	0.00208171
GO:0008219	cell death	150	2031	0.00211956
GO:0043297	apical junction assembly	13	61	0.00211956
GO:0035295	tube development	82	963	0.00211956
GO:0072359	circulatory system development	83	978	0.00211956
GO:0006955	immune response	139	1854	0.00211956
GO:0006807	nitrogen compound metabolic process	531	8873	0.00211956
GO:0051270	regulation of cellular component movement	78	904	0.00221182
GO:0120192	tight junction assembly	12	53	0.00222285
GO:0044267	cellular protein metabolic process	298	4567	0.00222285
GO:0042981	regulation of apoptotic process	110	1396	0.00222285
GO:0051641	cellular localization	177	2485	0.00230723
GO:0008285	negative regulation of cell proliferation	60	646	0.00231302
GO:0043067	regulation of programmed cell death	111	1415	0.00231302
GO:0006928	movement of cell or subcellular component	135	1798	0.00231302
GO:0034097	response to cytokine	91	1108	0.00246603
GO:0008152	metabolic process	593	10102	0.00246603
GO:0001816	cytokine production	64	707	0.00253906
GO:0050793	regulation of developmental process	169	2362	0.00263986
GO:0048870	cell motility	110	1406	0.00263986
GO:0051674	localization of cell	110	1406	0.00263986
GO:0048514	blood vessel morphogenesis	53	553	0.00270623
GO:2000145	regulation of cell motility	72	828	0.00279463
GO:0012501	programmed cell death	141	1907	0.00279463
GO:0010604	positive regulation of macromolecule metabolic process	200	2889	0.00279463
GO:0031399	regulation of protein modification process	123	1618	0.00281725
GO:0007166	cell surface receptor signaling pathway	185	2637	0.00281725
GO:0006897	endocytosis	56	598	0.00287605
GO:0048736	appendage development	23	168	0.00289572
GO:0060173	limb development	23	168	0.00289572
GO:0048584	positive regulation of response to stimulus	154	2128	0.00322797
GO:0019222	regulation of metabolic process	369	5886	0.00336978
GO:0120193	tight junction organization	12	57	0.00341812
GO:0071345	cellular response to cytokine stimulus	85	1033	0.00346529
GO:0071346	cellular response to interferon-gamma	21	149	0.00386246
GO:0009894	regulation of catabolic process	75	888	0.00425017
GO:0035556	intracellular signal transduction	173	2461	0.00442072
GO:0006887	exocytosis	72	845	0.00442072
GO:0000281	mitotic cytokinesis	13	68	0.00442072
GO:0032270	positive regulation of cellular protein metabolic process	107	1385	0.00442072
GO:0008283	cell proliferation	132	1786	0.00442072
GO:0016310	phosphorylation	153	2131	0.00445256
GO:0031329	regulation of cellular catabolic process	68	787	0.00448369
GO:0050896	response to stimulus	473	7844	0.00459335
GO:0006996	organelle organization	219	3249	0.0046223
GO:0051239	regulation of multicellular organismal process	198	2893	0.00488317
GO:0042157	lipoprotein metabolic process	17	109	0.00490846
GO:0008104	protein localization	165	2337	0.00493323
GO:0040012	regulation of locomotion	75	897	0.00512994
GO:0051338	regulation of transferase activity	73	867	0.00512994
GO:0009893	positive regulation of metabolic process	212	3139	0.00520429
GO:0044237	cellular metabolic process	554	9410	0.00520429
GO:0008610	lipid biosynthetic process	58	647	0.00520429
GO:0010562	positive regulation of phosphorus metabolic process	80	975	0.00520429
GO:0045937	positive regulation of phosphate metabolic process	80	975	0.00520429
GO:0080090	regulation of primary metabolic process	334	5293	0.00520429
GO:0033043	regulation of organelle organization	89	1114	0.00520429
GO:0002504	antigen processing and presentation of peptide or polysaccharide antigen via MHC class II	16	100	0.00522392
GO:0051301	cell division	52	562	0.00526211
GO:0007049	cell cycle	121	1622	0.00526211
GO:0022607	cellular component assembly	181	2616	0.00541437
GO:0002376	immune system process	188	2737	0.00563009
GO:0051716	cellular response to stimulus	392	6360	0.00571065
GO:0006661	phosphatidylinositol biosynthetic process	17	112	0.00585482
GO:0042325	regulation of phosphorylation	106	1387	0.00586749
GO:0006986	response to unfolded protein	21	157	0.00607167
GO:0034341	response to interferon-gamma	22	169	0.00615541
GO:0048523	negative regulation of cellular process	274	4237	0.00615541
GO:1901565	organonitrogen compound catabolic process	86	1076	0.00616508
GO:0072666	establishment of protein localization to vacuole	7	22	0.00617458
GO:0051247	positive regulation of protein metabolic process	111	1473	0.00662364
GO:0033554	cellular response to stress	133	1831	0.00662364
GO:0019637	organophosphate metabolic process	84	1049	0.00662364
GO:0001817	regulation of cytokine production	57	643	0.00693905
GO:0048522	positive regulation of cellular process	301	4727	0.00693905
GO:0043065	positive regulation of apoptotic process	54	600	0.00693905
GO:0051130	positive regulation of cellular component organization	90	1144	0.00693905
GO:0030335	positive regulation of cell migration	44	459	0.00693905
GO:0044283	small molecule biosynthetic process	61	705	0.00734248
GO:0048519	negative regulation of biological process	305	4806	0.00734248
GO:0043085	positive regulation of catalytic activity	96	1242	0.00734248
GO:0009896	positive regulation of catabolic process	38	378	0.00778656
GO:0051173	positive regulation of nitrogen compound metabolic process	187	2744	0.00778656
GO:0043068	positive regulation of programmed cell death	54	605	0.00797737
GO:0002062	chondrocyte differentiation	15	95	0.00797737
GO:0080135	regulation of cellular response to stress	58	664	0.00797737
GO:0007040	lysosome organization	11	56	0.00797737
GO:0033619	membrane protein proteolysis	11	56	0.00797737
GO:0080171	lytic vacuole organization	11	56	0.00797737
GO:0032940	secretion by cell	106	1407	0.00832686
GO:0031331	positive regulation of cellular catabolic process	34	327	0.00832686
GO:0002443	leukocyte mediated immunity	63	740	0.00832686
GO:0019886	antigen processing and presentation of exogenous peptide antigen via MHC class II	15	96	0.00854221
GO:0003007	heart morphogenesis	27	237	0.00854221
GO:0010942	positive regulation of cell death	57	653	0.00854221
GO:0002366	leukocyte activation involved in immune response	58	668	0.00854221
GO:0031401	positive regulation of protein modification process	84	1063	0.00854221
GO:0042327	positive regulation of phosphorylation	74	909	0.00886135
GO:0051216	cartilage development	22	176	0.00886135
GO:0036230	granulocyte activation	46	495	0.00886135
GO:0033002	muscle cell proliferation	23	189	0.00922893
GO:0043666	regulation of phosphoprotein phosphatase activity	16	108	0.00922893
GO:0002263	cell activation involved in immune response	58	672	0.00965033
GO:0051649	establishment of localization in cell	134	1873	0.00987135
GO:0006509	membrane protein ectodomain proteolysis	9	40	0.00987135
GO:0032880	regulation of protein localization	76	945	0.00987135
GO:0042733	embryonic digit morphogenesis	11	58	0.00987135
GO:0042982	amyloid precursor protein metabolic process	10	49	0.0102097
GO:0060333	interferon-gamma-mediated signaling pathway	14	88	0.0102097
GO:0048660	regulation of smooth muscle cell proliferation	18	132	0.0105395
GO:0002495	antigen processing and presentation of peptide antigen via MHC class II	15	99	0.0105395
GO:0031323	regulation of cellular metabolic process	336	5403	0.010929
GO:0001781	neutrophil apoptotic process	4	7	0.0111748
GO:0006105	succinate metabolic process	4	7	0.0111748
GO:0034613	cellular protein localization	111	1505	0.0111748
GO:0042119	neutrophil activation	45	489	0.011551
GO:0009653	anatomical structure morphogenesis	162	2353	0.0119225
GO:0002446	neutrophil mediated immunity	45	490	0.0120005
GO:0046907	intracellular transport	111	1509	0.0120005
GO:0048659	smooth muscle cell proliferation	18	134	0.0120005
GO:0048583	regulation of response to stimulus	253	3927	0.0120005
GO:0051347	positive regulation of transferase activity	52	592	0.0120005
GO:0008654	phospholipid biosynthetic process	27	245	0.0122845
GO:0035966	response to topologically incorrect protein	21	170	0.0122845
GO:0051172	negative regulation of nitrogen compound metabolic process	145	2072	0.0125621
GO:0070727	cellular macromolecule localization	111	1512	0.0125621
GO:2000147	positive regulation of cell motility	44	478	0.0129066
GO:1901800	positive regulation of proteasomal protein catabolic process	14	91	0.0132473
GO:0045667	regulation of osteoblast differentiation	16	113	0.0134323
GO:0090407	organophosphate biosynthetic process	54	625	0.0134323
GO:0032502	developmental process	345	5587	0.0134323
GO:0034405	response to fluid shear stress	8	34	0.0134633
GO:0048856	anatomical structure development	326	5244	0.0134633
GO:0006622	protein targeting to lysosome	6	19	0.0134633
GO:0043170	macromolecule metabolic process	485	8190	0.0134633
GO:0043549	regulation of kinase activity	64	776	0.0134633
GO:0006468	protein phosphorylation	125	1747	0.0137102
GO:0045765	regulation of angiogenesis	29	274	0.0137102
GO:0051248	negative regulation of protein metabolic process	77	977	0.0138781
GO:0030163	protein catabolic process	63	762	0.0138781
GO:0048259	regulation of receptor-mediated endocytosis	14	92	0.0138781
GO:0001932	regulation of protein phosphorylation	94	1248	0.0148772
GO:0045732	positive regulation of protein catabolic process	22	186	0.0148772
GO:0031325	positive regulation of cellular metabolic process	191	2867	0.0151792
GO:0006935	chemotaxis	47	528	0.0153982
GO:0051171	regulation of nitrogen compound metabolic process	319	5131	0.0153982
GO:0003148	outflow tract septum morphogenesis	7	27	0.0156929
GO:0042110	T cell activation	40	429	0.0163563
GO:0042330	taxis	47	530	0.0164759
GO:1902533	positive regulation of intracellular signal transduction	76	969	0.0164759
GO:1900407	regulation of cellular response to oxidative stress	12	73	0.0164759
GO:0045860	positive regulation of protein kinase activity	44	487	0.0167578
GO:0065007	biological regulation	602	10473	0.0173133
GO:0001667	ameboidal-type cell migration	35	361	0.0173133
GO:0097435	supramolecular fiber organization	47	532	0.0175007
GO:0001934	positive regulation of protein phosphorylation	69	863	0.0175007
GO:1903052	positive regulation of proteolysis involved in cellular protein catabolic process	15	106	0.0177707
GO:0006508	proteolysis	109	1501	0.0177792
GO:0035304	regulation of protein dephosphorylation	17	129	0.0177792
GO:0046903	secretion	111	1534	0.0177792
GO:0006644	phospholipid metabolic process	37	390	0.0177792
GO:0035107	appendage morphogenesis	18	141	0.017956
GO:0035108	limb morphogenesis	18	141	0.017956
GO:0044087	regulation of cellular component biogenesis	68	850	0.0180448
GO:0010638	positive regulation of organelle organization	50	578	0.0180448
GO:0043312	neutrophil degranulation	43	476	0.0180448
GO:0050778	positive regulation of immune response	59	713	0.0181311
GO:0044085	cellular component biogenesis	186	2798	0.0181311
GO:0051272	positive regulation of cellular component movement	44	491	0.0181311
GO:0051240	positive regulation of multicellular organismal process	115	1603	0.0187163
GO:0007167	enzyme linked receptor protein signaling pathway	72	915	0.0192085
GO:0042886	amide transport	120	1687	0.0192085
GO:0040017	positive regulation of locomotion	45	508	0.0196919
GO:0002283	neutrophil activation involved in immune response	43	479	0.0196919
GO:0002429	immune response-activating cell surface receptor signaling pathway	32	324	0.0198413
GO:0045184	establishment of protein localization	123	1739	0.0198413
GO:0006623	protein targeting to vacuole	6	21	0.0199001
GO:0006925	inflammatory cell apoptotic process	6	21	0.0199001
GO:2000810	regulation of bicellular tight junction assembly	6	21	0.0199001
GO:0015031	protein transport	116	1627	0.0208616
GO:0045859	regulation of protein kinase activity	58	704	0.0208616
GO:0042692	muscle cell differentiation	31	312	0.0208616
GO:0001649	osteoblast differentiation	23	206	0.0208616
GO:0007275	multicellular organism development	301	4839	0.0208616
GO:0000910	cytokinesis	18	144	0.0208616
GO:0071402	cellular response to lipoprotein particle stimulus	7	29	0.0208616
GO:0006446	regulation of translational initiation	11	66	0.0213929
GO:0009057	macromolecule catabolic process	88	1175	0.0219197
GO:0060255	regulation of macromolecule metabolic process	332	5405	0.0221347
GO:0070661	leukocyte proliferation	27	260	0.0226539
GO:0001701	in utero embryonic development	32	328	0.022864
GO:0051493	regulation of cytoskeleton organization	41	456	0.0235812
GO:0032436	positive regulation of proteasomal ubiquitin-dependent protein catabolic process	11	67	0.0235812
GO:0001890	placenta development	18	146	0.0237849
GO:0002757	immune response-activating signal transduction	43	486	0.0240884
GO:0061448	connective tissue development	25	235	0.0240884
GO:0034599	cellular response to oxidative stress	28	275	0.0240884
GO:0042098	T cell proliferation	20	171	0.0241883
GO:0051131	chaperone-mediated protein complex assembly	5	15	0.0241883
GO:0002275	myeloid cell activation involved in immune response	46	531	0.0246784
GO:0031324	negative regulation of cellular metabolic process	151	2224	0.0248719
GO:0007169	transmembrane receptor protein tyrosine kinase signaling pathway	53	636	0.0250638
GO:0060548	negative regulation of cell death	71	913	0.0252543
GO:0065008	regulation of biological quality	224	3489	0.0260214
GO:0006629	lipid metabolic process	93	1265	0.0262066
GO:0032269	negative regulation of cellular protein metabolic process	71	915	0.0263902
GO:0002684	positive regulation of immune system process	75	978	0.0264687
GO:0016569	covalent chromatin modification	38	417	0.0264687
GO:0036473	cell death in response to oxidative stress	12	79	0.0266492
GO:1901342	regulation of vasculature development	30	305	0.0268283
GO:0002237	response to molecule of bacterial origin	29	292	0.0275686
GO:0016570	histone modification	37	404	0.0277428
GO:0030155	regulation of cell adhesion	52	625	0.0279157
GO:1903364	positive regulation of cellular protein catabolic process	16	125	0.0280873
GO:1902531	regulation of intracellular signal transduction	120	1713	0.0284264
GO:0031400	negative regulation of protein modification process	47	551	0.0284264
GO:0046649	lymphocyte activation	51	611	0.0285941
GO:0018193	peptidyl-amino acid modification	80	1062	0.0290344
GO:0030199	collagen fibril organization	8	40	0.0291986
GO:0051093	negative regulation of developmental process	68	874	0.0299052
GO:0002444	myeloid leukocyte mediated immunity	46	538	0.0300649
GO:0061061	muscle structure development	49	583	0.0302234
GO:0001525	angiogenesis	41	465	0.0303807
GO:0050673	epithelial cell proliferation	34	365	0.0312257
GO:0007165	signal transduction	312	5077	0.0312257
GO:0033674	positive regulation of kinase activity	45	526	0.0327072
GO:1901135	carbohydrate derivative metabolic process	83	1116	0.0328532
GO:0022402	cell cycle process	88	1197	0.0329982
GO:0033028	myeloid cell apoptotic process	7	32	0.0330229
GO:0090130	tissue migration	28	283	0.0330229
GO:0048731	system development	270	4327	0.0331657
GO:0002274	myeloid leukocyte activation	52	632	0.0333074
GO:0010634	positive regulation of epithelial cell migration	17	140	0.0333729
GO:0007033	vacuole organization	16	128	0.0333729
GO:0003183	mitral valve morphogenesis	4	10	0.0333729
GO:0007220	Notch receptor processing	4	10	0.0333729
GO:1903827	regulation of cellular protein localization	43	498	0.0333729
GO:1902882	regulation of response to oxidative stress	12	82	0.0333729
GO:0015833	peptide transport	116	1659	0.0340183
GO:0009605	response to external stimulus	144	2130	0.0342871
GO:0045669	positive regulation of osteoblast differentiation	10	61	0.0342871
GO:0009892	negative regulation of metabolic process	175	2661	0.0343018
GO:0006664	glycolipid metabolic process	14	105	0.0343018
GO:0019221	cytokine-mediated signaling pathway	58	726	0.0343163
GO:0009790	embryo development	71	929	0.0343163
GO:0048585	negative regulation of response to stimulus	105	1479	0.0345776
GO:0006104	succinyl-CoA metabolic process	3	5	0.0345776
GO:0006694	steroid biosynthetic process	20	179	0.0354454
GO:0023052	signaling	335	5511	0.0354585
GO:0070201	regulation of establishment of protein localization	56	697	0.0354585
GO:0002433	immune response-regulating cell surface receptor signaling pathway involved in phagocytosis	12	83	0.0354585
GO:0038096	Fc-gamma receptor signaling pathway involved in phagocytosis	12	83	0.0354585
GO:0007154	cell communication	336	5530	0.0355828
GO:0002768	immune response-regulating cell surface receptor signaling pathway	33	356	0.0357062
GO:0006417	regulation of translation	29	300	0.0358288
GO:1903509	liposaccharide metabolic process	14	106	0.0361903
GO:0034330	cell junction organization	27	273	0.0366681
GO:1903201	regulation of oxidative stress-induced cell death	10	62	0.0366681
GO:0061298	retina vasculature development in camera-type eye	5	17	0.036786
GO:0071902	positive regulation of protein serine/threonine kinase activity	30	315	0.0372553
GO:0046488	phosphatidylinositol metabolic process	18	155	0.0372553
GO:0071900	regulation of protein serine/threonine kinase activity	40	459	0.0378402
GO:0016050	vesicle organization	27	274	0.0379528
GO:0009966	regulation of signal transduction	196	3037	0.0387653
GO:0043933	protein-containing complex subunit organization	131	1921	0.0388742
GO:0010631	epithelial cell migration	27	275	0.0395526
GO:0060341	regulation of cellular localization	65	842	0.0395526
GO:0043299	leukocyte degranulation	44	520	0.039658
GO:0007043	cell-cell junction assembly	13	96	0.0399926
GO:0010605	negative regulation of macromolecule metabolic process	161	2435	0.0405542
GO:0038094	Fc-gamma receptor signaling pathway	12	85	0.0409837
GO:0048661	positive regulation of smooth muscle cell proliferation	12	85	0.0409837
GO:0032434	regulation of proteasomal ubiquitin-dependent protein catabolic process	14	108	0.0410831
GO:0071702	organic substance transport	154	2317	0.0416343
GO:0009968	negative regulation of signal transduction	84	1148	0.041731
GO:0006643	membrane lipid metabolic process	20	183	0.0421467
GO:1903047	mitotic cell cycle process	60	767	0.0421467
GO:0006898	receptor-mediated endocytosis	24	236	0.0422409
GO:0090132	epithelium migration	27	277	0.0423346
GO:2000026	regulation of multicellular organismal development	128	1878	0.0428719
GO:0050794	regulation of cellular process	534	9257	0.0432332
GO:0045055	regulated exocytosis	59	753	0.0432332
GO:0003174	mitral valve development	4	11	0.0432332
GO:0032908	regulation of transforming growth factor beta1 production	4	11	0.0432332
GO:0046474	glycerophospholipid biosynthetic process	22	210	0.0432404
GO:0120036	plasma membrane bounded cell projection organization	94	1314	0.0432404
GO:0002478	antigen processing and presentation of exogenous peptide antigen	19	171	0.0432404
GO:0002431	Fc receptor mediated stimulatory signaling pathway	12	86	0.0432404
GO:0043648	dicarboxylic acid metabolic process	12	86	0.0432404
GO:0030278	regulation of ossification	20	184	0.043328
GO:0016574	histone ubiquitination	8	44	0.0437585
GO:1900408	negative regulation of cellular response to oxidative stress	8	44	0.0437585
GO:1903202	negative regulation of oxidative stress-induced cell death	8	44	0.0437585
GO:0031293	membrane protein intracellular domain proteolysis	5	18	0.0437585
GO:0043555	regulation of translation in response to stress	5	18	0.0437585
GO:0043536	positive regulation of blood vessel endothelial cell migration	9	54	0.0438431
GO:0050776	regulation of immune response	70	928	0.0439272
GO:1903203	regulation of oxidative stress-induced neuron death	6	26	0.0439672
GO:0044281	small molecule metabolic process	131	1933	0.0439672
GO:0032496	response to lipopolysaccharide	27	279	0.0439672
GO:0046651	lymphocyte proliferation	24	238	0.0441323
GO:0048589	developmental growth	48	586	0.0441323
GO:0007507	heart development	43	511	0.0446293
GO:0000278	mitotic cell cycle	67	882	0.0451235
GO:0072665	protein localization to vacuole	7	35	0.0452021
GO:0016125	sterol metabolic process	17	147	0.0452802
GO:0006650	glycerophospholipid metabolic process	28	294	0.0453079
GO:0006695	cholesterol biosynthetic process	10	65	0.0453079
GO:1902653	secondary alcohol biosynthetic process	10	65	0.0453079
GO:0034329	cell junction assembly	22	212	0.0453849
GO:0051726	regulation of cell cycle	79	1075	0.0454614
GO:0008203	cholesterol metabolic process	16	135	0.0460168
GO:0019884	antigen processing and presentation of exogenous antigen	19	173	0.0460168
GO:0002253	activation of immune response	46	558	0.0461647
GO:0044260	cellular macromolecule metabolic process	426	7227	0.0461647
GO:0010646	regulation of cell communication	213	3357	0.0466384
GO:0032943	mononuclear cell proliferation	24	240	0.0471095
GO:0048666	neuron development	72	965	0.047578
GO:0009987	cellular process	754	13673	0.0476469
GO:0045778	positive regulation of ossification	12	88	0.0481114
GO:0044248	cellular catabolic process	133	1975	0.0483759
GO:0034248	regulation of cellular amide metabolic process	32	353	0.048639
GO:0090559	regulation of membrane permeability	11	77	0.0492934
GO:0045216	cell-cell junction organization	15	124	0.0493568
GO:0022008	neurogenesis	100	1424	0.0494064
GO:0040007	growth	68	904	0.0494064
GO:0048729	tissue morphogenesis	49	607	0.0494064
GO:0002063	chondrocyte development	6	27	0.0494064
GO:0010165	response to X-ray	6	27	0.0494064
GO:0036475	neuron death in response to oxidative stress	6	27	0.0494064
GO:0055094	response to lipoprotein particle	6	27	0.0494064
GO:0000082	G1/S transition of mitotic cell cycle	23	228	0.0494681
GO:0042987	amyloid precursor protein catabolic process	7	36	0.0495906
GO:0051973	positive regulation of telomerase activity	7	36	0.0495906
GO:0015931	nucleobase-containing compound transport	22	215	0.0504123
GO:1901575	organic substance catabolic process	125	1844	0.0504707
GO:0033029	regulation of neutrophil apoptotic process	3	6	0.0508949
GO:0032147	activation of protein kinase activity	28	298	0.0508949
GO:0003206	cardiac chamber morphogenesis	15	125	0.0508949
GO:1902883	negative regulation of response to oxidative stress	8	46	0.0508949
GO:0071887	leukocyte apoptotic process	13	101	0.0508949
GO:0003151	outflow tract morphogenesis	11	78	0.0508949
GO:0014812	muscle cell migration	11	78	0.0508949
GO:0010632	regulation of epithelial cell migration	22	216	0.0508949
GO:0031175	neuron projection development	64	844	0.0508949
GO:0007175	negative regulation of epidermal growth factor-activated receptor activity	4	12	0.0508949
GO:0032905	transforming growth factor beta1 production	4	12	0.0508949
GO:0051549	positive regulation of keratinocyte migration	4	12	0.0508949
GO:0002038	positive regulation of L-glutamate import across plasma membrane	2	2	0.0508949
GO:0002505	antigen processing and presentation of polysaccharide antigen via MHC class II	2	2	0.0508949
GO:0002506	polysaccharide assembly with MHC class II protein complex	2	2	0.0508949
GO:0002842	positive regulation of T cell mediated immune response to tumor cell	2	2	0.0508949
GO:0032014	positive regulation of ARF protein signal transduction	2	2	0.0508949
GO:0036496	regulation of translational initiation by eIF2 alpha dephosphorylation	2	2	0.0508949
GO:0061740	protein targeting to lysosome involved in chaperone-mediated autophagy	2	2	0.0508949
GO:0065006	protein-carbohydrate complex assembly	2	2	0.0508949
GO:0071823	protein-carbohydrate complex subunit organization	2	2	0.0508949
GO:0072053	renal inner medulla development	2	2	0.0508949
GO:0072054	renal outer medulla development	2	2	0.0508949
GO:2000045	regulation of G1/S transition of mitotic cell cycle	16	138	0.0508949
GO:0002764	immune response-regulating signaling pathway	43	519	0.0511267
GO:0030154	cell differentiation	228	3637	0.0513574
GO:0045446	endothelial cell differentiation	12	90	0.0522961
GO:0061136	regulation of proteasomal protein catabolic process	18	164	0.052346
GO:0010761	fibroblast migration	7	37	0.053853
GO:0032506	cytokinetic process	7	37	0.053853
GO:1902652	secondary alcohol metabolic process	16	139	0.0538988
GO:0016126	sterol biosynthetic process	10	68	0.0546887
GO:0033032	regulation of myeloid cell apoptotic process	6	28	0.0546887
GO:0048468	cell development	126	1870	0.0549065
GO:0048260	positive regulation of receptor-mediated endocytosis	8	47	0.0549493
GO:0050789	regulation of biological process	567	9932	0.0551654
GO:0043066	negative regulation of apoptotic process	62	817	0.0556354
GO:0051640	organelle localization	49	614	0.0556354
GO:0043069	negative regulation of programmed cell death	63	833	0.0556354
GO:0042127	regulation of cell proliferation	103	1485	0.055676
GO:0045936	negative regulation of phosphate metabolic process	43	523	0.0564408
GO:0045595	regulation of cell differentiation	114	1670	0.0564408
GO:0051049	regulation of transport	115	1687	0.0564793
GO:0030182	neuron differentiation	85	1189	0.0565557
GO:0044257	cellular protein catabolic process	49	615	0.0565557
GO:2000060	positive regulation of ubiquitin-dependent protein catabolic process	11	80	0.0575122
GO:1903204	negative regulation of oxidative stress-induced neuron death	5	20	0.0575122
GO:0010563	negative regulation of phosphorus metabolic process	43	524	0.0575122
GO:0042176	regulation of protein catabolic process	31	346	0.0575476
GO:1903037	regulation of leukocyte cell-cell adhesion	26	275	0.057953
GO:0023051	regulation of signaling	214	3402	0.057953
GO:0065003	protein-containing complex assembly	112	1639	0.0579872
GO:0070664	negative regulation of leukocyte proliferation	10	69	0.0580551
GO:1903312	negative regulation of mRNA metabolic process	10	69	0.0580551
GO:0009607	response to biotic stimulus	65	868	0.0584208
GO:0007041	lysosomal transport	12	92	0.0586192
GO:0051146	striated muscle cell differentiation	23	234	0.0590133
GO:0008202	steroid metabolic process	28	304	0.0590133
GO:0007399	nervous system development	140	2116	0.0593735
GO:0010648	negative regulation of cell communication	88	1243	0.0607167
GO:0071705	nitrogen compound transport	131	1964	0.060744
GO:0006869	lipid transport	28	305	0.0610978
GO:1904029	regulation of cyclin-dependent protein kinase activity	11	81	0.0611242
GO:0009967	positive regulation of signal transduction	104	1509	0.0611504
GO:0018108	peptidyl-tyrosine phosphorylation	30	334	0.0616633
GO:0048017	inositol lipid-mediated signaling	17	155	0.0620838
GO:0051603	proteolysis involved in cellular protein catabolic process	45	558	0.0620838
GO:0051298	centrosome duplication	9	59	0.0620838
GO:0050817	coagulation	29	320	0.0620838
GO:0043970	histone H3-K9 acetylation	4	13	0.0630704
GO:0030030	cell projection organization	94	1345	0.0632521
GO:0044255	cellular lipid metabolic process	69	937	0.0639123
GO:0051223	regulation of protein transport	51	652	0.0640913
GO:0023057	negative regulation of signaling	88	1247	0.0642695
GO:0042129	regulation of T cell proliferation	16	143	0.0646057
GO:0045995	regulation of embryonic development	14	118	0.0652737
GO:0051656	establishment of organelle localization	37	439	0.0652737
GO:1901566	organonitrogen compound biosynthetic process	113	1665	0.0652901
GO:0060999	positive regulation of dendritic spine development	7	39	0.0654638
GO:0001933	negative regulation of protein phosphorylation	33	380	0.0656368
GO:0044265	cellular macromolecule catabolic process	70	955	0.0656523
GO:0010256	endomembrane system organization	31	351	0.0659805
GO:0051000	positive regulation of nitric-oxide synthase activity	5	21	0.0667753
GO:0007159	leukocyte cell-cell adhesion	28	308	0.0667883
GO:0018212	peptidyl-tyrosine modification	30	337	0.067112
GO:0033627	cell adhesion mediated by integrin	9	60	0.0671242
GO:0050852	T cell receptor signaling pathway	18	170	0.0672911
GO:0045017	glycerolipid biosynthetic process	23	238	0.0680747
GO:0048699	generation of neurons	93	1334	0.0681837
GO:0030326	embryonic limb morphogenesis	14	119	0.0681837
GO:0035113	embryonic appendage morphogenesis	14	119	0.0681837
GO:0061462	protein localization to lysosome	6	30	0.0681837
GO:0097242	amyloid-beta clearance	6	30	0.0681837
GO:2001171	positive regulation of ATP biosynthetic process	6	30	0.0681837
GO:0035333	Notch receptor processing, ligand-dependent	3	7	0.0681837
GO:0042661	regulation of mesodermal cell fate specification	3	7	0.0681837
GO:1901388	regulation of transforming growth factor beta activation	3	7	0.0681837
GO:1905770	regulation of mesodermal cell differentiation	3	7	0.0681837
GO:1905902	regulation of mesoderm formation	3	7	0.0681837
GO:0016197	endosomal transport	19	184	0.0683439
GO:0048646	anatomical structure formation involved in morphogenesis	72	991	0.0689541
GO:1903311	regulation of mRNA metabolic process	25	267	0.0694119
GO:0051094	positive regulation of developmental process	88	1255	0.0715245
GO:0050680	negative regulation of epithelial cell proliferation	14	120	0.0715245
GO:0048002	antigen processing and presentation of peptide antigen	19	185	0.0715245
GO:0031641	regulation of myelination	7	40	0.0715245
GO:0061028	establishment of endothelial barrier	7	40	0.0715245
GO:0002682	regulation of immune system process	99	1438	0.0715272
GO:0007010	cytoskeleton organization	78	1091	0.0716777
GO:1901701	cellular response to oxygen-containing compound	73	1010	0.07227
GO:0071219	cellular response to molecule of bacterial origin	18	172	0.0722712
GO:0018394	peptidyl-lysine acetylation	17	159	0.0730069
GO:0016573	histone acetylation	16	146	0.0731532
GO:2001237	negative regulation of extrinsic apoptotic signaling pathway	12	96	0.0734452
GO:0022610	biological adhesion	89	1274	0.0737308
GO:0007017	microtubule-based process	48	613	0.0737308
GO:0051707	response to other organism	62	834	0.0737308
GO:1901700	response to oxygen-containing compound	101	1474	0.0737308
GO:1903829	positive regulation of cellular protein localization	28	312	0.0741585
GO:0044843	cell cycle G1/S phase transition	23	241	0.0741585
GO:0006979	response to oxidative stress	35	415	0.0741585
GO:0060070	canonical Wnt signaling pathway	27	298	0.0749946
GO:0003208	cardiac ventricle morphogenesis	10	73	0.0749946
GO:0060411	cardiac septum morphogenesis	10	73	0.0749946
GO:0009214	cyclic nucleotide catabolic process	4	14	0.0749946
GO:0034616	response to laminar fluid shear stress	4	14	0.0749946
GO:0043558	regulation of translational initiation in response to stress	4	14	0.0749946
GO:0051547	regulation of keratinocyte migration	4	14	0.0749946
GO:0042130	negative regulation of T cell proliferation	8	51	0.0751105
GO:0043393	regulation of protein binding	21	214	0.0751105
GO:0006536	glutamate metabolic process	6	31	0.0751105
GO:1904951	positive regulation of establishment of protein localization	36	431	0.0751105
GO:0009058	biosynthetic process	331	5543	0.0751105
GO:0043207	response to external biotic stimulus	62	836	0.0751105
GO:0003158	endothelium development	13	109	0.0752466
GO:1901617	organic hydroxy compound biosynthetic process	22	228	0.0753821
GO:0009056	catabolic process	145	2228	0.0778945
GO:1902275	regulation of chromatin organization	17	161	0.0787223
GO:0010498	proteasomal protein catabolic process	32	374	0.0819848
GO:0032501	multicellular organismal process	388	6602	0.0819848
GO:0010608	posttranscriptional regulation of gene expression	44	556	0.0819848
GO:0031623	receptor internalization	12	98	0.0819848
GO:1904019	epithelial cell apoptotic process	12	98	0.0819848
GO:0046394	carboxylic acid biosynthetic process	34	404	0.0821055
GO:0002090	regulation of receptor internalization	8	52	0.0823635
GO:0006687	glycosphingolipid metabolic process	9	63	0.0826205
GO:0046165	alcohol biosynthetic process	15	136	0.0829756
GO:0007596	blood coagulation	28	316	0.0829756
GO:0045862	positive regulation of proteolysis	28	316	0.0829756
GO:1901137	carbohydrate derivative biosynthetic process	52	682	0.083366
GO:0006403	RNA localization	20	203	0.0838501
GO:0016053	organic acid biosynthetic process	34	405	0.0838501
GO:0007155	cell adhesion	88	1267	0.0838501
GO:0019882	antigen processing and presentation	21	217	0.0842148
GO:0046434	organophosphate catabolic process	21	217	0.0842148
GO:0006909	phagocytosis	23	245	0.0843287
GO:0046685	response to arsenic-containing substance	6	32	0.0844208
GO:1904031	positive regulation of cyclin-dependent protein kinase activity	6	32	0.0844208
GO:0016525	negative regulation of angiogenesis	12	99	0.086278
GO:1902806	regulation of cell cycle G1/S phase transition	16	150	0.0864712
GO:0002092	positive regulation of receptor internalization	5	23	0.0864712
GO:0060445	branching involved in salivary gland morphogenesis	5	23	0.0864712
GO:0009888	tissue development	120	1809	0.0873787
GO:0007346	regulation of mitotic cell cycle	45	575	0.0876181
GO:0070838	divalent metal ion transport	36	437	0.0878567
GO:0043009	chordate embryonic development	44	560	0.0887567
GO:0007098	centrosome cycle	13	112	0.0888022
GO:1901343	negative regulation of vasculature development	13	112	0.0888022
GO:0006886	intracellular protein transport	60	813	0.0888022
GO:0009166	nucleotide catabolic process	17	164	0.0890365
GO:0048812	neuron projection morphogenesis	43	545	0.0891222
GO:0070663	regulation of leukocyte proliferation	20	205	0.0891222
GO:0001819	positive regulation of cytokine production	35	423	0.0891222
GO:0001780	neutrophil homeostasis	4	15	0.0891222
GO:0007097	nuclear migration	4	15	0.0891222
GO:0035459	cargo loading into vesicle	4	15	0.0891222
GO:0018393	internal peptidyl-lysine acetylation	16	151	0.0891222
GO:0048869	cellular developmental process	233	3791	0.0891222
GO:0006538	glutamate catabolic process	3	8	0.0891222
GO:0016973	poly(A)+ mRNA export from nucleus	3	8	0.0891222
GO:0032075	positive regulation of nuclease activity	3	8	0.0891222
GO:0032906	transforming growth factor beta2 production	3	8	0.0891222
GO:0032909	regulation of transforming growth factor beta2 production	3	8	0.0891222
GO:1903961	positive regulation of anion transmembrane transport	3	8	0.0891222
GO:0007034	vacuolar transport	12	100	0.0891222
GO:0044403	symbiont process	63	863	0.0898607
GO:0035282	segmentation	11	88	0.0901834
GO:0060840	artery development	11	88	0.0901834
GO:0051098	regulation of binding	31	364	0.0904074
GO:0005996	monosaccharide metabolic process	24	262	0.0905038
GO:0071222	cellular response to lipopolysaccharide	17	165	0.0909182
GO:0034404	nucleobase-containing small molecule biosynthetic process	20	206	0.0909182
GO:0045444	fat cell differentiation	20	206	0.0909182
GO:0001501	skeletal system development	38	470	0.0909182
GO:0043603	cellular amide metabolic process	67	929	0.0909182
GO:0045540	regulation of cholesterol biosynthetic process	7	43	0.0909182
GO:0106118	regulation of sterol biosynthetic process	7	43	0.0909182
GO:0048015	phosphatidylinositol-mediated signaling	16	152	0.0916384
GO:0001505	regulation of neurotransmitter levels	27	306	0.0918832
GO:0034622	cellular protein-containing complex assembly	63	865	0.0918832
GO:0006809	nitric oxide biosynthetic process	9	65	0.0918832
GO:1905475	regulation of protein localization to membrane	18	179	0.0918832
GO:0009792	embryo development ending in birth or egg hatching	45	579	0.0923473
GO:0007599	hemostasis	28	321	0.0925619
GO:2000181	negative regulation of blood vessel morphogenesis	12	101	0.0929891
GO:0072577	endothelial cell apoptotic process	8	54	0.0929891
GO:0072511	divalent inorganic cation transport	36	441	0.0936948
GO:0003205	cardiac chamber development	17	166	0.0937826
GO:0032535	regulation of cellular component size	27	307	0.0938867
GO:0000079	regulation of cyclin-dependent protein serine/threonine kinase activity	10	77	0.0938867
GO:0048644	muscle organ morphogenesis	10	77	0.0938867
GO:0051271	negative regulation of cellular component movement	25	278	0.0938867
GO:0071426	ribonucleoprotein complex export from nucleus	13	114	0.0950719
GO:0003181	atrioventricular valve morphogenesis	5	24	0.0950823
GO:0006851	mitochondrial calcium ion transmembrane transport	5	24	0.0950823
GO:1902410	mitotic cytokinetic process	5	24	0.0950823
GO:0010876	lipid localization	29	337	0.095409
GO:1903050	regulation of proteolysis involved in cellular protein catabolic process	19	194	0.0962188
GO:0014909	smooth muscle cell migration	9	66	0.0971858
GO:0002424	T cell mediated immune response to tumor cell	2	3	0.0971858
GO:0002840	regulation of T cell mediated immune response to tumor cell	2	3	0.0971858
GO:0003249	cell proliferation involved in heart valve morphogenesis	2	3	0.0971858
GO:0003250	regulation of cell proliferation involved in heart valve morphogenesis	2	3	0.0971858
GO:0003340	negative regulation of mesenchymal to epithelial transition involved in metanephros morphogenesis	2	3	0.0971858
GO:0016344	meiotic chromosome movement towards spindle pole	2	3	0.0971858
GO:0030997	regulation of centriole-centriole cohesion	2	3	0.0971858
GO:0033031	positive regulation of neutrophil apoptotic process	2	3	0.0971858
GO:0034140	negative regulation of toll-like receptor 3 signaling pathway	2	3	0.0971858
GO:0051088	PMA-inducible membrane protein ectodomain proteolysis	2	3	0.0971858
GO:0071211	protein targeting to vacuole involved in autophagy	2	3	0.0971858
GO:0071578	zinc ion import across plasma membrane	2	3	0.0971858
GO:0097212	lysosomal membrane organization	2	3	0.0971858
GO:1901329	regulation of odontoblast differentiation	2	3	0.0971858
GO:1903575	cornified envelope assembly	2	3	0.0971858
GO:0051099	positive regulation of binding	18	181	0.0971858
GO:0046486	glycerolipid metabolic process	31	368	0.0971858
GO:0050678	regulation of epithelial cell proliferation	27	309	0.0976486
GO:0071166	ribonucleoprotein complex localization	13	115	0.0976486
GO:1901576	organic substance biosynthetic process	325	5473	0.0976486
GO:0071216	cellular response to biotic stimulus	19	195	0.0976486
GO:0043408	regulation of MAPK cascade	49	646	0.0976486
GO:0051028	mRNA transport	15	141	0.0976486
GO:0001885	endothelial cell development	8	55	0.0976486
GO:0043543	protein acylation	21	223	0.0976486
GO:0097191	extrinsic apoptotic signaling pathway	20	209	0.0976486
GO:0007435	salivary gland morphogenesis	6	34	0.0982629
GO:0043276	anoikis	6	34	0.0982629
GO:0007409	axonogenesis	32	384	0.0990297
GO:0044419	interspecies interaction between organisms	65	904	0.0994487
