# Supplementary material for: Decreased Expression of ZNF554 in Gliomas is Associated with the Activation of Tumor Pathways and Shorter Patient Survival
Source: Int J Mol Sci. 2020 Aug 11;21(16):5762. doi: 10.3390/ijms21165762 (PMC7461028; doi:10.3390/ijms21165762)
Supplement: Supplementary file 1 [file ijms-21-05762-s001.zip › TableS4.xlsx]

## Sheet: Molfunct_goTable_FDR0.1
Supplementary Table S4. Impacted GO molecular functions (U87 cells: mock vs. ZNF554 transfection)
GO ID	GO Name	count DE	count All	pFDR
GO:0005515	protein binding	636	10866	7.992e-05
GO:0097367	carbohydrate derivative binding	156	2011	7.992e-05
GO:0043168	anion binding	184	2470	7.992e-05
GO:0000166	nucleotide binding	151	1935	7.992e-05
GO:1901265	nucleoside phosphate binding	151	1936	7.992e-05
GO:0019899	enzyme binding	146	1885	0.00016872
GO:0032555	purine ribonucleotide binding	134	1717	0.000296
GO:0036094	small molecule binding	166	2241	0.000296
GO:0017076	purine nucleotide binding	134	1725	0.000296
GO:0032553	ribonucleotide binding	134	1730	0.00031968
GO:0005488	binding	745	13418	0.000871855
GO:0035639	purine ribonucleoside triphosphate binding	126	1660	0.00143446
GO:0005518	collagen binding	13	61	0.00143446
GO:0045296	cadherin binding	34	297	0.00171257
GO:0019003	GDP binding	12	59	0.0043512
GO:0003824	catalytic activity	293	4603	0.00491175
GO:0019900	kinase binding	57	639	0.00548471
GO:0016772	transferase activity, transferring phosphorus-containing groups	65	761	0.00588884
GO:0032559	adenyl ribonucleotide binding	109	1450	0.00588884
GO:0050839	cell adhesion molecule binding	43	444	0.005994
GO:0030554	adenyl nucleotide binding	109	1457	0.00605455
GO:0019208	phosphatase regulator activity	13	73	0.00605455
GO:0019904	protein domain specific binding	58	667	0.00694957
GO:0044877	protein-containing complex binding	74	913	0.00777
GO:0033218	amide binding	28	253	0.0090576
GO:0016301	kinase activity	56	650	0.0102462
GO:0031730	CCR5 chemokine receptor binding	4	7	0.01184
GO:0051082	unfolded protein binding	13	80	0.0128443
GO:0019888	protein phosphatase regulator activity	11	62	0.0165352
GO:0005524	ATP binding	102	1400	0.01998
GO:0016740	transferase activity	130	1866	0.0201948
GO:0016773	phosphotransferase activity, alcohol group as acceptor	51	598	0.0203963
GO:0044547	DNA topoisomerase binding	3	4	0.0226036
GO:0019901	protein kinase binding	48	561	0.0258565
GO:0005102	signaling receptor binding	97	1340	0.02923
GO:0044325	ion channel binding	15	112	0.02923
GO:0001882	nucleoside binding	30	307	0.0311809
GO:0019001	guanyl nucleotide binding	30	309	0.0311809
GO:0032561	guanyl ribonucleotide binding	30	309	0.0311809
GO:0030234	enzyme regulator activity	63	802	0.0311809
GO:0042605	peptide antigen binding	6	23	0.0311809
GO:0044389	ubiquitin-like protein ligase binding	28	282	0.0311809
GO:0032550	purine ribonucleoside binding	29	296	0.0311809
GO:0046332	SMAD binding	11	70	0.0311809
GO:1901363	heterocyclic compound binding	312	5139	0.033152
GO:0001883	purine nucleoside binding	29	299	0.0333
GO:0043167	ion binding	335	5569	0.0333
GO:0032549	ribonucleoside binding	29	300	0.0333
GO:0005072	transforming growth factor beta receptor, cytoplasmic mediator activity	4	10	0.0333
GO:0031994	insulin-like growth factor I binding	4	10	0.0333
GO:0097159	organic cyclic compound binding	315	5204	0.0334306
GO:0008144	drug binding	111	1603	0.03996
GO:0005525	GTP binding	28	291	0.0402113
GO:0070411	I-SMAD binding	4	11	0.04662
GO:0017147	Wnt-protein binding	6	26	0.0477098
GO:0042500	aspartic endopeptidase activity, intramembrane cleaving	3	6	0.061716
GO:0004775	succinate-CoA ligase (ADP-forming) activity	2	2	0.061716
GO:0016404	15-hydroxyprostaglandin dehydrogenase (NAD+) activity	2	2	0.061716
GO:0030617	transforming growth factor beta receptor, inhibitory cytoplasmic mediator activity	2	2	0.061716
GO:0090541	MIT domain binding	2	2	0.061716
GO:0019903	protein phosphatase binding	15	128	0.0668184
GO:0140096	catalytic activity, acting on a protein	119	1776	0.0708968
GO:0031625	ubiquitin protein ligase binding	25	266	0.0790875
GO:0050662	coenzyme binding	24	252	0.0790875
GO:0070001	aspartic-type peptidase activity	5	21	0.0831988
GO:0019902	phosphatase binding	18	172	0.087077
GO:0004672	protein kinase activity	41	507	0.087077
GO:0004693	cyclin-dependent protein serine/threonine kinase activity	4	14	0.0987247
