# Supplementary material for: Decreased Expression of ZNF554 in Gliomas is Associated with the Activation of Tumor Pathways and Shorter Patient Survival
Source: Int J Mol Sci. 2020 Aug 11;21(16):5762. doi: 10.3390/ijms21165762 (PMC7461028; doi:10.3390/ijms21165762)
Supplement: Supplementary file 1 [file ijms-21-05762-s001.zip › TableS5.xlsx]

## Sheet: TCGA dataset
Supplementary Table S5. Clinical data of patients and ZNF554 expression
Case	Study	Histology	Grade	Sample type	Age (years at diagnosis)	Gender	Survival (days)	Vital status (1=dead)	IDH status	1p/19q codeletion	MGMT promoter status	TERT promoter status	ATRX status	DAXX status	BRAF V600E status	BRAF-KIAA1549 fusion	ZNF554 expr (log2 norm_count+1)
TCGA-02-0047	Glioblastoma multiforme	glioblastoma	G4	Primary Tumor	78	male	448	1	WT	non-codel	Unmethylated	NA	WT	WT	WT	WT	6.695
TCGA-02-0055	Glioblastoma multiforme	glioblastoma	G4	Primary Tumor	62	female	76	1	WT	non-codel	Unmethylated	NA	WT	WT	WT	WT	6.71
TCGA-02-2483	Glioblastoma multiforme	glioblastoma	G4	Primary Tumor	43	male	466	0	Mutant	non-codel	Methylated	WT	Mutant	WT	WT	WT	7.602
TCGA-02-2485	Glioblastoma multiforme	glioblastoma	G4	Primary Tumor	53	male	470	0	WT	non-codel	Unmethylated	Mutant	WT	WT	WT	WT	8.171
TCGA-02-2486	Glioblastoma multiforme	glioblastoma	G4	Primary Tumor	64	male	618	1	WT	non-codel	Unmethylated	NA	WT	WT	WT	WT	6.898
TCGA-06-0125	Glioblastoma multiforme	glioblastoma	G4	Primary Tumor	63	female	1448	1	WT	non-codel	Methylated	Mutant	WT	WT	WT	WT	7.979
TCGA-06-0125-02	Glioblastoma multiforme	glioblastoma	G4	Recurrent Tumor	63	female	1448	1	WT	non-codel	Methylated	Mutant	WT	WT	WT	WT	7.774
TCGA-06-0129	Glioblastoma multiforme	glioblastoma	G4	Primary Tumor	30	male	1024	1	Mutant	non-codel	Methylated	NA	Mutant	WT	WT	WT	7.991
TCGA-06-0130	Glioblastoma multiforme	glioblastoma	G4	Primary Tumor	54	male	394	1	WT	non-codel	Unmethylated	NA	WT	WT	WT	WT	6.852
TCGA-06-0132	Glioblastoma multiforme	glioblastoma	G4	Primary Tumor	49	male	771	1	WT	non-codel	NA	NA	WT	WT	WT	WT	7.023
TCGA-06-0138	Glioblastoma multiforme	glioblastoma	G4	Primary Tumor	43	male	737	1	WT	non-codel	NA	NA	NA	NA	NA	WT	7.377
TCGA-06-0141	Glioblastoma multiforme	glioblastoma	G4	Primary Tumor	62	male	313	1	WT	non-codel	Unmethylated	NA	WT	WT	WT	WT	7.152
TCGA-06-0156	Glioblastoma multiforme	glioblastoma	G4	Primary Tumor	57	male	178	1	Mutant	NA	NA	NA	NA	NA	NA	WT	6.994
TCGA-06-0157	Glioblastoma multiforme	glioblastoma	G4	Primary Tumor	63	female	97	1	WT	non-codel	NA	Mutant	WT	WT	WT	WT	7.559
TCGA-06-0158	Glioblastoma multiforme	glioblastoma	G4	Primary Tumor	73	male	329	1	WT	non-codel	NA	NA	WT	WT	WT	WT	8.056
TCGA-06-0168	Glioblastoma multiforme	glioblastoma	G4	Primary Tumor	59	female	598	1	WT	non-codel	NA	NA	WT	WT	WT	WT	7.016
TCGA-06-0174	Glioblastoma multiforme	glioblastoma	G4	Primary Tumor	54	male	98	1	WT	non-codel	NA	NA	WT	WT	WT	WT	7.468
TCGA-06-0178	Glioblastoma multiforme	glioblastoma	G4	Primary Tumor	38	male	2681	1	Mutant	non-codel	NA	NA	WT	WT	WT	WT	6.519
TCGA-06-0184	Glioblastoma multiforme	glioblastoma	G4	Primary Tumor	63	male	2126	1	WT	non-codel	NA	NA	WT	WT	WT	WT	7.334
TCGA-06-0187	Glioblastoma multiforme	glioblastoma	G4	Primary Tumor	69	male	828	1	WT	non-codel	NA	NA	NA	NA	NA	WT	7.016
TCGA-06-0190	Glioblastoma multiforme	glioblastoma	G4	Primary Tumor	62	male	317	1	WT	non-codel	NA	Mutant	WT	WT	WT	WT	7.648
TCGA-06-0190-02	Glioblastoma multiforme	glioblastoma	G4	Recurrent Tumor	62	male	317	1	WT	non-codel	NA	Mutant	WT	WT	WT	WT	6.806
TCGA-06-0210	Glioblastoma multiforme	glioblastoma	G4	Primary Tumor	72	female	225	1	WT	non-codel	NA	Mutant	WT	WT	WT	WT	7.03
TCGA-06-0210-02	Glioblastoma multiforme	glioblastoma	G4	Recurrent Tumor	72	female	225	1	WT	non-codel	NA	Mutant	WT	WT	WT	WT	7.153
TCGA-06-0211	Glioblastoma multiforme	glioblastoma	G4	Primary Tumor	47	male	360	1	WT	non-codel	NA	Mutant	WT	WT	WT	WT	7.26
TCGA-06-0211-02	Glioblastoma multiforme	glioblastoma	G4	Recurrent Tumor	47	male	360	1	WT	non-codel	NA	Mutant	WT	WT	WT	WT	7.511
TCGA-06-0219	Glioblastoma multiforme	glioblastoma	G4	Primary Tumor	67	male	22	1	WT	non-codel	NA	NA	WT	WT	WT	WT	6.965
TCGA-06-0238	Glioblastoma multiforme	glioblastoma	G4	Primary Tumor	46	male	405	1	WT	non-codel	NA	NA	WT	Mutant	WT	WT	7.292
TCGA-06-0644	Glioblastoma multiforme	glioblastoma	G4	Primary Tumor	71	male	384	1	WT	non-codel	NA	NA	WT	WT	Mutant	WT	6.084
TCGA-06-0645	Glioblastoma multiforme	glioblastoma	G4	Primary Tumor	55	female	175	1	WT	non-codel	NA	NA	WT	WT	WT	WT	7.46
TCGA-06-0646	Glioblastoma multiforme	glioblastoma	G4	Primary Tumor	60	male	175	1	WT	non-codel	NA	NA	WT	WT	WT	WT	7.195
TCGA-06-0649	Glioblastoma multiforme	glioblastoma	G4	Primary Tumor	73	female	64	1	WT	non-codel	NA	NA	WT	WT	WT	WT	7.105
TCGA-06-0675	Glioblastoma multiforme	normal	NA	Solid Tissue Normal	NA	NA	NA	NA	NA	NA	NA	NA	NA	NA	NA	NA	8.606
TCGA-06-0678	Glioblastoma multiforme	normal	NA	Solid Tissue Normal	NA	NA	NA	NA	NA	NA	NA	NA	NA	NA	NA	NA	8.139
TCGA-06-0680	Glioblastoma multiforme	normal	NA	Solid Tissue Normal	NA	NA	NA	NA	NA	NA	NA	NA	NA	NA	NA	NA	8.45
TCGA-06-0681	Glioblastoma multiforme	normal	NA	Solid Tissue Normal	NA	NA	NA	NA	NA	NA	NA	NA	NA	NA	NA	NA	8.462
TCGA-06-0686	Glioblastoma multiforme	glioblastoma	G4	Primary Tumor	53	male	432	1	WT	non-codel	NA	Mutant	WT	WT	WT	WT	7.172
TCGA-06-0743	Glioblastoma multiforme	glioblastoma	G4	Primary Tumor	69	male	803	1	WT	non-codel	NA	NA	WT	WT	WT	WT	7.987
TCGA-06-0744	Glioblastoma multiforme	glioblastoma	G4	Primary Tumor	66	male	1426	1	WT	non-codel	NA	Mutant	WT	WT	WT	WT	7.783
TCGA-06-0745	Glioblastoma multiforme	glioblastoma	G4	Primary Tumor	59	male	239	1	WT	non-codel	NA	Mutant	WT	WT	WT	WT	6.945
TCGA-06-0747	Glioblastoma multiforme	glioblastoma	G4	Primary Tumor	53	male	82	1	WT	non-codel	NA	NA	WT	WT	WT	WT	7.78
TCGA-06-0749	Glioblastoma multiforme	glioblastoma	G4	Primary Tumor	50	male	82	1	WT	non-codel	NA	NA	WT	WT	WT	WT	7.511
TCGA-06-0750	Glioblastoma multiforme	glioblastoma	G4	Primary Tumor	43	male	28	1	WT	non-codel	NA	NA	WT	WT	WT	WT	7.568
TCGA-06-0878	Glioblastoma multiforme	glioblastoma	G4	Primary Tumor	74	male	218	0	WT	non-codel	Unmethylated	NA	WT	WT	WT	WT	7.002
TCGA-06-0882	Glioblastoma multiforme	glioblastoma	G4	Primary Tumor	30	male	632	1	WT	non-codel	Unmethylated	NA	WT	WT	WT	WT	7.028
TCGA-06-1804	Glioblastoma multiforme	glioblastoma	G4	Primary Tumor	81	female	414	1	WT	non-codel	Methylated	NA	WT	WT	WT	WT	7.441
TCGA-06-2557	Glioblastoma multiforme	glioblastoma	G4	Primary Tumor	76	male	33	1	WT	non-codel	Unmethylated	Mutant	WT	WT	WT	WT	7.156
TCGA-06-2558	Glioblastoma multiforme	glioblastoma	G4	Primary Tumor	75	female	380	1	WT	non-codel	Unmethylated	NA	WT	WT	WT	WT	7.243
TCGA-06-2559	Glioblastoma multiforme	glioblastoma	G4	Primary Tumor	83	male	150	1	WT	non-codel	Methylated	NA	WT	WT	WT	WT	6.734
TCGA-06-2561	Glioblastoma multiforme	glioblastoma	G4	Primary Tumor	53	female	537	1	WT	non-codel	Unmethylated	NA	WT	WT	WT	WT	6.85
TCGA-06-2562	Glioblastoma multiforme	glioblastoma	G4	Primary Tumor	81	male	382	1	WT	non-codel	Unmethylated	NA	WT	WT	WT	WT	6.987
TCGA-06-2563	Glioblastoma multiforme	glioblastoma	G4	Primary Tumor	72	female	932	0	WT	non-codel	Methylated	NA	WT	WT	WT	WT	7.675
TCGA-06-2564	Glioblastoma multiforme	glioblastoma	G4	Primary Tumor	50	male	181	0	WT	non-codel	Unmethylated	NA	WT	WT	WT	WT	7.003
TCGA-06-2565	Glioblastoma multiforme	glioblastoma	G4	Primary Tumor	59	male	506	1	WT	non-codel	Methylated	NA	WT	WT	WT	WT	7.981
TCGA-06-2567	Glioblastoma multiforme	glioblastoma	G4	Primary Tumor	65	male	133	1	WT	non-codel	Methylated	NA	WT	WT	WT	WT	7.505
TCGA-06-2569	Glioblastoma multiforme	glioblastoma	G4	Primary Tumor	24	female	13	0	WT	non-codel	Unmethylated	NA	WT	WT	WT	WT	8.214
TCGA-06-2570	Glioblastoma multiforme	glioblastoma	G4	Primary Tumor	21	female	958	0	Mutant	non-codel	Methylated	WT	Mutant	WT	WT	WT	7.683
TCGA-06-5408	Glioblastoma multiforme	glioblastoma	G4	Primary Tumor	54	female	357	1	WT	non-codel	Unmethylated	NA	WT	WT	WT	WT	7.466
TCGA-06-5410	Glioblastoma multiforme	glioblastoma	G4	Primary Tumor	72	female	108	1	WT	non-codel	Methylated	NA	WT	WT	WT	WT	6.491
TCGA-06-5411	Glioblastoma multiforme	glioblastoma	G4	Primary Tumor	51	male	254	1	WT	non-codel	Unmethylated	Mutant	WT	WT	WT	WT	7.421
TCGA-06-5412	Glioblastoma multiforme	glioblastoma	G4	Primary Tumor	78	female	138	1	WT	non-codel	Methylated	NA	WT	WT	WT	WT	6.492
TCGA-06-5413	Glioblastoma multiforme	glioblastoma	G4	Primary Tumor	67	male	268	0	WT	non-codel	Unmethylated	NA	WT	WT	WT	WT	7.067
TCGA-06-5414	Glioblastoma multiforme	glioblastoma	G4	Primary Tumor	61	male	273	0	WT	non-codel	Unmethylated	NA	WT	WT	WT	WT	7.387
TCGA-06-5415	Glioblastoma multiforme	glioblastoma	G4	Primary Tumor	60	male	260	0	WT	non-codel	Unmethylated	Mutant	WT	WT	WT	WT	7.821
TCGA-06-5416	Glioblastoma multiforme	glioblastoma	G4	Primary Tumor	23	female	204	0	NA	non-codel	Unmethylated	NA	NA	NA	NA	WT	7.277
TCGA-06-5417	Glioblastoma multiforme	glioblastoma	G4	Primary Tumor	45	female	155	0	Mutant	NA	Methylated	NA	Mutant	WT	WT	WT	7.351
TCGA-06-5418	Glioblastoma multiforme	glioblastoma	G4	Primary Tumor	75	female	83	1	WT	non-codel	Unmethylated	NA	WT	WT	WT	WT	6.908
TCGA-06-5856	Glioblastoma multiforme	glioblastoma	G4	Primary Tumor	58	male	114	1	WT	non-codel	Unmethylated	NA	WT	WT	WT	WT	7.189
TCGA-06-5858	Glioblastoma multiforme	glioblastoma	G4	Primary Tumor	45	female	187	0	WT	non-codel	Unmethylated	NA	Mutant	WT	WT	WT	7.027
TCGA-06-5859	Glioblastoma multiforme	glioblastoma	G4	Primary Tumor	63	male	139	0	WT	non-codel	Unmethylated	NA	WT	WT	WT	WT	7.45
TCGA-06-AABW	Glioblastoma multiforme	normal	NA	Solid Tissue Normal	NA	NA	NA	NA	NA	NA	NA	NA	NA	NA	NA	NA	7.704
TCGA-08-0386	Glioblastoma multiforme	glioblastoma	G4	Primary Tumor	74	male	548	1	WT	non-codel	NA	NA	WT	WT	WT	WT	7.655
TCGA-12-0616	Glioblastoma multiforme	glioblastoma	G4	Primary Tumor	36	female	448	1	WT	non-codel	NA	NA	WT	WT	WT	WT	7.031
TCGA-12-0618	Glioblastoma multiforme	glioblastoma	G4	Primary Tumor	49	male	395	1	WT	non-codel	NA	NA	WT	WT	WT	WT	7.572
TCGA-12-0619	Glioblastoma multiforme	glioblastoma	G4	Primary Tumor	60	male	1062	1	WT	non-codel	NA	NA	WT	WT	WT	WT	7.135
TCGA-12-0821	Glioblastoma multiforme	glioblastoma	G4	Primary Tumor	62	male	323	1	WT	non-codel	Unmethylated	NA	WT	WT	WT	WT	7.178
TCGA-12-1597	Glioblastoma multiforme	glioblastoma	G4	Primary Tumor	62	female	675	1	WT	NA	Unmethylated	NA	WT	WT	WT	WT	7.125
TCGA-12-3650	Glioblastoma multiforme	glioblastoma	G4	Primary Tumor	46	male	333	1	WT	non-codel	Unmethylated	NA	WT	WT	WT	WT	7.025
TCGA-12-3652	Glioblastoma multiforme	glioblastoma	G4	Primary Tumor	60	male	1062	1	WT	non-codel	Unmethylated	NA	WT	WT	WT	WT	6.981
TCGA-12-3653	Glioblastoma multiforme	glioblastoma	G4	Primary Tumor	34	female	442	1	WT	non-codel	Unmethylated	NA	WT	WT	WT	WT	7.132
TCGA-12-5295	Glioblastoma multiforme	glioblastoma	G4	Primary Tumor	60	female	454	1	WT	non-codel	Methylated	NA	WT	WT	WT	WT	5.866
TCGA-12-5299	Glioblastoma multiforme	glioblastoma	G4	Primary Tumor	56	female	98	1	WT	non-codel	Unmethylated	NA	WT	WT	WT	WT	6.931
TCGA-14-0781	Glioblastoma multiforme	glioblastoma	G4	Primary Tumor	49	male	29	1	WT	non-codel	Unmethylated	NA	WT	WT	WT	WT	6.959
TCGA-14-0787	Glioblastoma multiforme	glioblastoma	G4	Primary Tumor	69	male	68	1	WT	non-codel	Methylated	NA	WT	WT	WT	WT	7.611
TCGA-14-0789	Glioblastoma multiforme	glioblastoma	G4	Primary Tumor	54	male	342	1	WT	non-codel	Methylated	NA	WT	WT	WT	WT	7.625
TCGA-14-0790	Glioblastoma multiforme	glioblastoma	G4	Primary Tumor	64	female	419	1	WT	non-codel	Methylated	NA	WT	WT	WT	WT	7.611
TCGA-14-0817	Glioblastoma multiforme	glioblastoma	G4	Primary Tumor	69	female	164	1	WT	non-codel	Unmethylated	NA	WT	WT	WT	WT	7.68
TCGA-14-0871	Glioblastoma multiforme	glioblastoma	G4	Primary Tumor	74	female	880	1	WT	non-codel	Unmethylated	NA	WT	WT	WT	WT	7.209
TCGA-14-1034	Glioblastoma multiforme	glioblastoma	G4	Primary Tumor	60	female	485	1	WT	non-codel	Methylated	Mutant	WT	WT	WT	WT	8.032
TCGA-14-1034-02	Glioblastoma multiforme	glioblastoma	G4	Recurrent Tumor	60	female	485	1	WT	non-codel	Methylated	Mutant	WT	WT	WT	WT	8.54
TCGA-14-1823	Glioblastoma multiforme	glioblastoma	G4	Primary Tumor	58	female	543	1	WT	non-codel	Methylated	Mutant	WT	WT	WT	WT	6.508
TCGA-14-1825	Glioblastoma multiforme	glioblastoma	G4	Primary Tumor	70	male	232	1	WT	non-codel	Unmethylated	NA	WT	WT	WT	WT	6.733
TCGA-14-1829	Glioblastoma multiforme	glioblastoma	G4	Primary Tumor	57	male	218	0	WT	non-codel	Unmethylated	NA	WT	WT	WT	WT	7.008
TCGA-14-2554	Glioblastoma multiforme	glioblastoma	G4	Primary Tumor	52	female	532	1	WT	non-codel	Unmethylated	Mutant	WT	WT	WT	WT	7.191
TCGA-15-0742	Glioblastoma multiforme	glioblastoma	G4	Primary Tumor	65	male	419	1	WT	non-codel	NA	NA	WT	WT	WT	WT	7.585
TCGA-15-1444	Glioblastoma multiforme	glioblastoma	G4	Primary Tumor	21	male	1537	1	Mutant	non-codel	Methylated	WT	Mutant	WT	WT	WT	7.031
TCGA-16-0846	Glioblastoma multiforme	glioblastoma	G4	Primary Tumor	85	male	119	1	WT	non-codel	Methylated	NA	WT	WT	WT	WT	7.299
TCGA-16-1045	Glioblastoma multiforme	glioblastoma	G4	Primary Tumor	49	female	883	1	WT	non-codel	Methylated	NA	WT	WT	WT	WT	7.505
TCGA-19-1390	Glioblastoma multiforme	glioblastoma	G4	Primary Tumor	63	female	772	1	WT	non-codel	Methylated	NA	WT	WT	WT	WT	7.933
TCGA-19-1787	Glioblastoma multiforme	glioblastoma	G4	Primary Tumor	48	male	385	1	NA	non-codel	Methylated	NA	NA	NA	NA	WT	6.239
TCGA-19-2619	Glioblastoma multiforme	glioblastoma	G4	Primary Tumor	55	female	294	0	WT	non-codel	Methylated	NA	WT	WT	WT	WT	7.462
TCGA-19-2620	Glioblastoma multiforme	glioblastoma	G4	Primary Tumor	70	male	148	1	WT	non-codel	Methylated	Mutant	WT	WT	WT	WT	8.028
TCGA-19-2624	Glioblastoma multiforme	glioblastoma	G4	Primary Tumor	51	male	5	1	WT	non-codel	Unmethylated	Mutant	WT	WT	WT	WT	7.658
TCGA-19-2625	Glioblastoma multiforme	glioblastoma	G4	Primary Tumor	76	female	124	1	WT	non-codel	Unmethylated	NA	WT	WT	WT	WT	7.638
TCGA-19-2629	Glioblastoma multiforme	glioblastoma	G4	Primary Tumor	60	male	737	1	Mutant	non-codel	Unmethylated	WT	Mutant	WT	WT	WT	7.213
TCGA-19-4065	Glioblastoma multiforme	glioblastoma	G4	Primary Tumor	36	male	214	0	NA	non-codel	Unmethylated	NA	NA	NA	NA	WT	6.648
TCGA-19-4065-02	Glioblastoma multiforme	glioblastoma	G4	Recurrent Tumor	36	male	214	0	NA	non-codel	Unmethylated	NA	NA	NA	NA	WT	6.893
TCGA-19-5960	Glioblastoma multiforme	glioblastoma	G4	Primary Tumor	56	male	455	1	WT	non-codel	Unmethylated	Mutant	WT	WT	WT	WT	7.944
TCGA-26-1442	Glioblastoma multiforme	glioblastoma	G4	Primary Tumor	43	male	953	0	Mutant	non-codel	Methylated	NA	WT	WT	WT	WT	7.796
TCGA-26-5132	Glioblastoma multiforme	glioblastoma	G4	Primary Tumor	74	male	286	0	WT	non-codel	Methylated	Mutant	WT	WT	WT	WT	7.583
TCGA-26-5133	Glioblastoma multiforme	glioblastoma	G4	Primary Tumor	59	male	452	0	WT	non-codel	Unmethylated	NA	WT	WT	WT	WT	7.578
TCGA-26-5134	Glioblastoma multiforme	glioblastoma	G4	Primary Tumor	74	male	167	0	WT	non-codel	Unmethylated	NA	WT	WT	WT	WT	7.273
TCGA-26-5135	Glioblastoma multiforme	glioblastoma	G4	Primary Tumor	72	female	270	1	WT	non-codel	Methylated	Mutant	WT	WT	WT	WT	7.024
TCGA-26-5136	Glioblastoma multiforme	glioblastoma	G4	Primary Tumor	78	female	577	1	WT	non-codel	Methylated	NA	WT	WT	WT	WT	7.127
TCGA-26-5139	Glioblastoma multiforme	glioblastoma	G4	Primary Tumor	65	female	48	0	WT	non-codel	Unmethylated	NA	WT	WT	WT	WT	7.668
TCGA-27-1830	Glioblastoma multiforme	glioblastoma	G4	Primary Tumor	57	male	154	1	WT	non-codel	Unmethylated	NA	WT	WT	WT	WT	7.695
TCGA-27-1831	Glioblastoma multiforme	glioblastoma	G4	Primary Tumor	66	male	505	1	WT	non-codel	Unmethylated	Mutant	WT	WT	WT	WT	6.507
TCGA-27-1832	Glioblastoma multiforme	glioblastoma	G4	Primary Tumor	59	female	300	1	WT	non-codel	Unmethylated	NA	WT	WT	WT	WT	7.097
TCGA-27-1834	Glioblastoma multiforme	glioblastoma	G4	Primary Tumor	56	male	1233	1	WT	non-codel	Methylated	NA	WT	WT	WT	WT	7.101
TCGA-27-1835	Glioblastoma multiforme	glioblastoma	G4	Primary Tumor	53	female	648	1	WT	non-codel	Methylated	NA	WT	WT	WT	WT	7.402
TCGA-27-1837	Glioblastoma multiforme	glioblastoma	G4	Primary Tumor	36	male	427	1	WT	non-codel	Methylated	NA	WT	WT	WT	WT	7.174
TCGA-27-2519	Glioblastoma multiforme	glioblastoma	G4	Primary Tumor	48	male	550	1	WT	non-codel	Unmethylated	NA	WT	WT	WT	WT	7.265
TCGA-27-2521	Glioblastoma multiforme	glioblastoma	G4	Primary Tumor	34	male	510	1	Mutant	non-codel	Methylated	NA	Mutant	WT	WT	WT	7.354
TCGA-27-2523	Glioblastoma multiforme	glioblastoma	G4	Primary Tumor	63	male	489	1	WT	non-codel	Methylated	Mutant	WT	WT	WT	WT	7.641
TCGA-27-2524	Glioblastoma multiforme	glioblastoma	G4	Primary Tumor	56	male	231	1	WT	non-codel	Unmethylated	NA	WT	WT	WT	WT	7.434
TCGA-27-2526	Glioblastoma multiforme	glioblastoma	G4	Primary Tumor	79	female	87	1	WT	non-codel	Unmethylated	NA	WT	WT	WT	WT	6.385
TCGA-27-2528	Glioblastoma multiforme	glioblastoma	G4	Primary Tumor	62	male	480	1	WT	non-codel	Methylated	Mutant	WT	WT	WT	WT	7.765
TCGA-28-1747	Glioblastoma multiforme	glioblastoma	G4	Primary Tumor	44	male	77	1	WT	non-codel	Methylated	NA	WT	WT	WT	WT	7.475
TCGA-28-1753	Glioblastoma multiforme	glioblastoma	G4	Primary Tumor	53	male	37	0	WT	non-codel	Unmethylated	NA	WT	WT	WT	WT	7.176
TCGA-28-2499	Glioblastoma multiforme	glioblastoma	G4	Primary Tumor	59	male	95	0	WT	NA	Unmethylated	NA	WT	WT	WT	WT	7.254
TCGA-28-2509	Glioblastoma multiforme	glioblastoma	G4	Primary Tumor	77	female	145	0	WT	non-codel	Methylated	NA	WT	WT	WT	WT	6.934
TCGA-28-2513	Glioblastoma multiforme	glioblastoma	G4	Primary Tumor	69	female	222	0	WT	non-codel	Unmethylated	NA	WT	WT	WT	WT	6.845
TCGA-28-2514	Glioblastoma multiforme	glioblastoma	G4	Primary Tumor	45	male	160	0	WT	non-codel	Unmethylated	NA	WT	WT	WT	WT	7.512
TCGA-28-5204	Glioblastoma multiforme	glioblastoma	G4	Primary Tumor	72	male	454	1	WT	non-codel	Unmethylated	NA	WT	WT	WT	WT	6.801
TCGA-28-5207	Glioblastoma multiforme	glioblastoma	G4	Primary Tumor	71	male	343	1	WT	non-codel	Unmethylated	NA	WT	WT	WT	WT	7.363
TCGA-28-5208	Glioblastoma multiforme	glioblastoma	G4	Primary Tumor	52	male	544	1	WT	non-codel	Methylated	NA	WT	WT	WT	WT	7.683
TCGA-28-5209	Glioblastoma multiforme	glioblastoma	G4	Primary Tumor	66	female	442	0	WT	non-codel	Methylated	NA	WT	WT	WT	WT	7.615
TCGA-28-5213	Glioblastoma multiforme	glioblastoma	G4	Primary Tumor	72	male	951	0	WT	non-codel	Unmethylated	NA	WT	WT	WT	WT	6.834
TCGA-28-5215	Glioblastoma multiforme	glioblastoma	G4	Primary Tumor	62	female	335	1	WT	non-codel	Methylated	NA	WT	WT	WT	WT	7.258
TCGA-28-5216	Glioblastoma multiforme	glioblastoma	G4	Primary Tumor	52	male	415	0	WT	non-codel	Unmethylated	NA	WT	WT	WT	WT	7.401
TCGA-28-5218	Glioblastoma multiforme	glioblastoma	G4	Primary Tumor	63	male	157	1	WT	non-codel	Unmethylated	NA	WT	WT	WT	WT	6.72
TCGA-28-5220	Glioblastoma multiforme	glioblastoma	G4	Primary Tumor	67	male	388	1	WT	non-codel	Unmethylated	NA	WT	WT	WT	WT	6.85
TCGA-32-1970	Glioblastoma multiforme	glioblastoma	G4	Primary Tumor	59	male	468	1	WT	non-codel	Unmethylated	Mutant	WT	WT	WT	WT	7.918
TCGA-32-1980	Glioblastoma multiforme	glioblastoma	G4	Primary Tumor	72	male	36	1	WT	non-codel	Unmethylated	NA	WT	WT	WT	WT	7.357
TCGA-32-1982	Glioblastoma multiforme	glioblastoma	G4	Primary Tumor	76	female	142	1	WT	non-codel	Methylated	NA	WT	WT	WT	WT	7.597
TCGA-32-2615	Glioblastoma multiforme	glioblastoma	G4	Primary Tumor	62	male	485	1	WT	non-codel	Unmethylated	NA	WT	WT	WT	WT	7.807
TCGA-32-2616	Glioblastoma multiforme	glioblastoma	G4	Primary Tumor	48	female	224	1	NA	non-codel	Methylated	NA	NA	NA	NA	WT	6.936
TCGA-32-2632	Glioblastoma multiforme	glioblastoma	G4	Primary Tumor	80	male	269	1	WT	non-codel	Unmethylated	NA	WT	WT	WT	WT	6.871
TCGA-32-2634	Glioblastoma multiforme	glioblastoma	G4	Primary Tumor	82	male	693	0	WT	non-codel	Methylated	NA	WT	WT	WT	WT	7.611
TCGA-32-2638	Glioblastoma multiforme	glioblastoma	G4	Primary Tumor	67	male	766	1	WT	non-codel	Methylated	NA	WT	WT	WT	WT	7.796
TCGA-32-4213	Glioblastoma multiforme	glioblastoma	G4	Primary Tumor	47	female	604	0	WT	non-codel	Methylated	NA	WT	WT	WT	WT	6.607
TCGA-32-5222	Glioblastoma multiforme	glioblastoma	G4	Primary Tumor	66	male	585	1	WT	non-codel	Methylated	NA	WT	WT	WT	WT	6.749
TCGA-41-2571	Glioblastoma multiforme	glioblastoma	G4	Primary Tumor	89	male	26	1	WT	non-codel	Unmethylated	NA	WT	WT	WT	WT	7.731
TCGA-41-2572	Glioblastoma multiforme	glioblastoma	G4	Primary Tumor	67	male	406	1	WT	non-codel	Unmethylated	NA	WT	WT	WT	WT	7.28
TCGA-41-3915	Glioblastoma multiforme	glioblastoma	G4	Primary Tumor	48	male	360	1	WT	non-codel	Methylated	NA	WT	WT	WT	WT	7.29
TCGA-41-4097	Glioblastoma multiforme	glioblastoma	G4	Primary Tumor	63	female	6	1	WT	non-codel	Unmethylated	NA	WT	WT	WT	WT	6.761
TCGA-41-5651	Glioblastoma multiforme	glioblastoma	G4	Primary Tumor	59	female	460	1	WT	non-codel	Methylated	Mutant	WT	WT	WT	WT	8.282
TCGA-76-4925	Glioblastoma multiforme	glioblastoma	G4	Primary Tumor	76	male	146	1	WT	non-codel	Methylated	NA	WT	WT	WT	WT	7.056
TCGA-76-4926	Glioblastoma multiforme	glioblastoma	G4	Primary Tumor	68	male	138	1	WT	non-codel	Unmethylated	NA	WT	WT	WT	WT	7.487
TCGA-76-4927	Glioblastoma multiforme	glioblastoma	G4	Primary Tumor	58	male	535	1	WT	NA	Unmethylated	NA	WT	WT	WT	WT	6.925
TCGA-76-4928	Glioblastoma multiforme	glioblastoma	G4	Primary Tumor	85	female	94	1	WT	non-codel	Methylated	NA	WT	WT	Mutant	WT	6.546
TCGA-76-4929	Glioblastoma multiforme	glioblastoma	G4	Primary Tumor	76	female	111	1	WT	non-codel	Methylated	NA	WT	WT	WT	WT	6.816
TCGA-76-4931	Glioblastoma multiforme	glioblastoma	G4	Primary Tumor	70	female	279	1	WT	non-codel	Unmethylated	NA	WT	WT	WT	WT	7.257
TCGA-76-4932	Glioblastoma multiforme	glioblastoma	G4	Primary Tumor	50	female	1458	1	WT	NA	Methylated	NA	WT	WT	WT	WT	7.112
TCGA-CS-4938	Brain Lower Grade Glioma	astrocytoma	G2	Primary Tumor	31	female	3574	0	Mutant	non-codel	Unmethylated	WT	Mutant	WT	WT	WT	7.356
TCGA-CS-4941	Brain Lower Grade Glioma	astrocytoma	G3	Primary Tumor	67	male	234	1	WT	non-codel	Methylated	Mutant	WT	WT	WT	WT	7.542
TCGA-CS-4942	Brain Lower Grade Glioma	astrocytoma	G3	Primary Tumor	44	female	1335	1	Mutant	non-codel	Unmethylated	WT	Mutant	WT	WT	WT	7.372
TCGA-CS-4943	Brain Lower Grade Glioma	astrocytoma	G3	Primary Tumor	37	male	1106	1	Mutant	non-codel	Methylated	WT	Mutant	WT	WT	WT	7.013
TCGA-CS-4944	Brain Lower Grade Glioma	astrocytoma	G2	Primary Tumor	50	male	1828	0	Mutant	non-codel	Methylated	Mutant	WT	WT	WT	WT	7.177
TCGA-CS-5393	Brain Lower Grade Glioma	astrocytoma	G3	Primary Tumor	39	male	1222	0	Mutant	non-codel	Methylated	WT	WT	WT	WT	WT	7.483
TCGA-CS-5394	Brain Lower Grade Glioma	astrocytoma	G3	Primary Tumor	40	male	8	0	Mutant	non-codel	Methylated	WT	WT	WT	WT	WT	7.708
TCGA-CS-5395	Brain Lower Grade Glioma	astrocytoma	G2	Primary Tumor	43	male	639	1	WT	non-codel	Unmethylated	Mutant	WT	WT	WT	WT	7.785
TCGA-CS-5396	Brain Lower Grade Glioma	oligodendroglioma	G3	Primary Tumor	53	female	1631	0	Mutant	codel	Methylated	Mutant	WT	WT	WT	WT	7.253
TCGA-CS-5397	Brain Lower Grade Glioma	astrocytoma	G3	Primary Tumor	54	female	194	1	WT	non-codel	Unmethylated	Mutant	WT	WT	WT	WT	7.579
TCGA-CS-6186	Brain Lower Grade Glioma	astrocytoma	G3	Primary Tumor	58	male	538	1	WT	non-codel	Unmethylated	Mutant	WT	WT	WT	WT	8.144
TCGA-CS-6188	Brain Lower Grade Glioma	astrocytoma	G3	Primary Tumor	48	male	814	1	WT	non-codel	Unmethylated	Mutant	WT	WT	WT	WT	7.317
TCGA-CS-6290	Brain Lower Grade Glioma	astrocytoma	G3	Primary Tumor	31	male	1137	1	Mutant	non-codel	Methylated	WT	WT	WT	WT	WT	7.267
TCGA-CS-6665	Brain Lower Grade Glioma	astrocytoma	G3	Primary Tumor	51	female	1568	0	Mutant	non-codel	Methylated	WT	WT	WT	WT	WT	6.827
TCGA-CS-6666	Brain Lower Grade Glioma	astrocytoma	G3	Primary Tumor	22	male	1428	0	Mutant	non-codel	Methylated	WT	Mutant	WT	WT	WT	7.459
TCGA-CS-6667	Brain Lower Grade Glioma	astrocytoma	G2	Primary Tumor	39	female	1469	0	Mutant	non-codel	Methylated	WT	WT	WT	WT	WT	7.67
TCGA-CS-6668	Brain Lower Grade Glioma	oligodendroglioma	G2	Primary Tumor	57	female	1519	0	Mutant	codel	Methylated	Mutant	WT	WT	WT	WT	8.017
TCGA-CS-6669	Brain Lower Grade Glioma	astrocytoma	G2	Primary Tumor	26	female	1494	0	WT	non-codel	Unmethylated	WT	WT	WT	WT	WT	8.523
TCGA-CS-6670	Brain Lower Grade Glioma	oligodendroglioma	G3	Primary Tumor	43	male	1426	0	Mutant	codel	Methylated	NA	WT	WT	WT	WT	7.847
TCGA-DB-5270	Brain Lower Grade Glioma	astrocytoma	G3	Primary Tumor	38	female	3733	0	Mutant	non-codel	Methylated	NA	Mutant	WT	WT	WT	7.857
TCGA-DB-5273	Brain Lower Grade Glioma	astrocytoma	G3	Primary Tumor	33	male	2493	0	Mutant	non-codel	Unmethylated	WT	Mutant	WT	WT	WT	7.301
TCGA-DB-5274	Brain Lower Grade Glioma	oligodendroglioma	G3	Primary Tumor	37	female	2289	0	Mutant	codel	Methylated	Mutant	WT	WT	WT	WT	8.225
TCGA-DB-5275	Brain Lower Grade Glioma	astrocytoma	G3	Primary Tumor	36	male	1458	0	Mutant	non-codel	Methylated	WT	Mutant	WT	WT	WT	7.383
TCGA-DB-5276	Brain Lower Grade Glioma	astrocytoma	G3	Primary Tumor	32	male	2218	0	Mutant	non-codel	Methylated	WT	Mutant	WT	WT	WT	7.134
TCGA-DB-5277	Brain Lower Grade Glioma	astrocytoma	G3	Primary Tumor	34	male	1547	1	Mutant	non-codel	Methylated	WT	WT	WT	WT	WT	7.503
TCGA-DB-5278	Brain Lower Grade Glioma	oligodendroglioma	G2	Primary Tumor	17	male	2772	0	Mutant	codel	Methylated	WT	WT	WT	WT	WT	7.741
TCGA-DB-5279	Brain Lower Grade Glioma	oligodendroglioma	G2	Primary Tumor	59	male	1354	0	Mutant	codel	Methylated	Mutant	WT	WT	WT	WT	7.884
TCGA-DB-5280	Brain Lower Grade Glioma	astrocytoma	G2	Primary Tumor	43	male	1112	0	Mutant	non-codel	Methylated	WT	Mutant	WT	WT	WT	7.633
TCGA-DB-5281	Brain Lower Grade Glioma	astrocytoma	G3	Primary Tumor	61	male	2381	0	Mutant	non-codel	Methylated	WT	Mutant	WT	WT	WT	7.943
TCGA-DB-A4X9	Brain Lower Grade Glioma	astrocytoma	G2	Primary Tumor	33	female	1412	0	Mutant	non-codel	Methylated	WT	WT	WT	WT	WT	7.241
TCGA-DB-A4XA	Brain Lower Grade Glioma	oligodendroglioma	G2	Primary Tumor	30	male	573	0	Mutant	codel	Methylated	Mutant	WT	WT	WT	WT	7.337
TCGA-DB-A4XB	Brain Lower Grade Glioma	astrocytoma	G3	Primary Tumor	38	male	919	0	Mutant	non-codel	Methylated	WT	WT	WT	WT	WT	7.503
TCGA-DB-A4XC	Brain Lower Grade Glioma	astrocytoma	G2	Primary Tumor	26	male	1421	0	Mutant	non-codel	Methylated	WT	Mutant	WT	WT	WT	7.755
TCGA-DB-A4XD	Brain Lower Grade Glioma	astrocytoma	G3	Primary Tumor	32	male	1210	0	Mutant	non-codel	Methylated	WT	Mutant	WT	WT	WT	7.827
TCGA-DB-A4XE	Brain Lower Grade Glioma	astrocytoma	G3	Primary Tumor	27	female	1139	0	Mutant	non-codel	Methylated	WT	Mutant	WT	WT	WT	7.327
TCGA-DB-A4XF	Brain Lower Grade Glioma	astrocytoma	G3	Primary Tumor	41	female	1021	0	Mutant	non-codel	Methylated	WT	WT	WT	WT	WT	7.536
TCGA-DB-A4XG	Brain Lower Grade Glioma	oligodendroglioma	G3	Primary Tumor	34	male	2219	0	Mutant	codel	Methylated	Mutant	WT	WT	WT	WT	7.7
TCGA-DB-A4XH	Brain Lower Grade Glioma	oligodendroglioma	G2	Primary Tumor	53	female	962	0	Mutant	codel	Methylated	Mutant	WT	WT	WT	WT	7.589
TCGA-DB-A64L	Brain Lower Grade Glioma	oligodendroglioma	G2	Primary Tumor	67	female	736	0	Mutant	codel	Methylated	Mutant	WT	WT	WT	WT	7.904
TCGA-DB-A64O	Brain Lower Grade Glioma	astrocytoma	G2	Primary Tumor	59	male	775	1	WT	non-codel	Unmethylated	Mutant	WT	WT	WT	WT	7.195
TCGA-DB-A64P	Brain Lower Grade Glioma	oligodendroglioma	G3	Primary Tumor	40	male	916	0	Mutant	codel	Methylated	Mutant	WT	WT	WT	WT	7.621
TCGA-DB-A64Q	Brain Lower Grade Glioma	oligodendroglioma	G2	Primary Tumor	31	female	182	0	Mutant	codel	Methylated	Mutant	WT	WT	WT	WT	7.324
TCGA-DB-A64R	Brain Lower Grade Glioma	oligodendroglioma	G2	Primary Tumor	24	female	955	0	Mutant	codel	Methylated	Mutant	WT	WT	WT	WT	8.047
TCGA-DB-A64S	Brain Lower Grade Glioma	astrocytoma	G2	Primary Tumor	20	male	835	0	Mutant	non-codel	Unmethylated	WT	Mutant	WT	WT	WT	7.298
TCGA-DB-A64U	Brain Lower Grade Glioma	oligodendroglioma	G2	Primary Tumor	38	female	846	0	Mutant	codel	Methylated	Mutant	WT	WT	WT	WT	7.701
TCGA-DB-A64V	Brain Lower Grade Glioma	oligodendroglioma	G2	Primary Tumor	54	male	889	0	Mutant	codel	Methylated	Mutant	WT	WT	WT	WT	7.5
TCGA-DB-A64W	Brain Lower Grade Glioma	oligodendroglioma	G3	Primary Tumor	65	female	438	1	Mutant	codel	Methylated	Mutant	WT	WT	WT	WT	7.832
TCGA-DB-A64X	Brain Lower Grade Glioma	astrocytoma	G3	Primary Tumor	56	female	563	0	Mutant	non-codel	Methylated	WT	WT	WT	WT	WT	7.695
TCGA-DB-A75K	Brain Lower Grade Glioma	oligodendroglioma	G3	Primary Tumor	55	female	368	0	Mutant	codel	Methylated	NA	WT	WT	WT	WT	7.477
TCGA-DB-A75L	Brain Lower Grade Glioma	astrocytoma	G3	Primary Tumor	36	female	342	0	Mutant	non-codel	Methylated	NA	WT	WT	WT	WT	8.091
TCGA-DB-A75M	Brain Lower Grade Glioma	astrocytoma	G2	Primary Tumor	47	male	544	0	Mutant	non-codel	Methylated	NA	Mutant	WT	WT	WT	7.578
TCGA-DB-A75O	Brain Lower Grade Glioma	astrocytoma	G3	Primary Tumor	29	male	935	0	Mutant	non-codel	Methylated	NA	WT	WT	WT	WT	7.491
TCGA-DH-5140	Brain Lower Grade Glioma	astrocytoma	G3	Primary Tumor	38	female	607	1	WT	non-codel	Unmethylated	WT	WT	WT	WT	WT	7.606
TCGA-DH-5141	Brain Lower Grade Glioma	oligodendroglioma	G3	Primary Tumor	32	male	968	0	Mutant	codel	Methylated	Mutant	WT	WT	WT	WT	7.738
TCGA-DH-5142	Brain Lower Grade Glioma	astrocytoma	G3	Primary Tumor	29	male	1943	0	Mutant	non-codel	Methylated	WT	Mutant	WT	WT	WT	7.742
TCGA-DH-5143	Brain Lower Grade Glioma	astrocytoma	G3	Primary Tumor	30	male	1401	0	Mutant	non-codel	Methylated	WT	WT	WT	WT	WT	7.638
TCGA-DH-A669	Brain Lower Grade Glioma	oligodendroglioma	G3	Primary Tumor	70	male	919	1	Mutant	codel	Methylated	Mutant	WT	WT	WT	WT	7.542
TCGA-DH-A669-02	Brain Lower Grade Glioma	oligodendroglioma	G3	Recurrent Tumor	70	male	919	1	Mutant	codel	Methylated	Mutant	WT	WT	WT	WT	8.072
TCGA-DH-A66B	Brain Lower Grade Glioma	astrocytoma	G3	Primary Tumor	52	male	1279	0	Mutant	non-codel	Methylated	WT	WT	WT	WT	WT	7.341
TCGA-DH-A66D	Brain Lower Grade Glioma	astrocytoma	G3	Primary Tumor	43	female	846	0	Mutant	non-codel	Methylated	NA	Mutant	WT	WT	WT	7.878
TCGA-DH-A66F	Brain Lower Grade Glioma	oligodendroglioma	G2	Primary Tumor	49	male	523	0	Mutant	codel	Methylated	Mutant	WT	WT	WT	WT	7.663
TCGA-DH-A66G	Brain Lower Grade Glioma	astrocytoma	G3	Primary Tumor	49	female	523	0	Mutant	non-codel	Methylated	NA	Mutant	WT	WT	NA	7.433
TCGA-DH-A7UR	Brain Lower Grade Glioma	oligodendroglioma	G3	Primary Tumor	59	female	1650	0	Mutant	codel	Methylated	NA	WT	WT	WT	WT	7.77
TCGA-DH-A7US	Brain Lower Grade Glioma	oligodendroglioma	G2	Primary Tumor	50	male	706	0	Mutant	codel	Methylated	NA	WT	WT	WT	WT	7.487
TCGA-DH-A7UT	Brain Lower Grade Glioma	astrocytoma	G3	Primary Tumor	30	male	531	1	Mutant	non-codel	Methylated	NA	WT	WT	WT	WT	7.735
TCGA-DH-A7UU	Brain Lower Grade Glioma	astrocytoma	G3	Primary Tumor	43	male	417	0	Mutant	non-codel	Methylated	NA	WT	WT	WT	WT	7.482
TCGA-DH-A7UV	Brain Lower Grade Glioma	astrocytoma	G3	Primary Tumor	49	male	566	0	Mutant	non-codel	Methylated	NA	Mutant	WT	WT	WT	7.721
TCGA-DU-5847	Brain Lower Grade Glioma	astrocytoma	G3	Primary Tumor	34	female	548	0	WT	non-codel	Methylated	Mutant	WT	WT	WT	WT	7.304
TCGA-DU-5849	Brain Lower Grade Glioma	oligodendroglioma	G2	Primary Tumor	48	male	443	0	Mutant	codel	Methylated	Mutant	WT	WT	WT	WT	7.574
TCGA-DU-5851	Brain Lower Grade Glioma	astrocytoma	G3	Primary Tumor	40	female	531	0	Mutant	non-codel	Unmethylated	WT	Mutant	WT	WT	WT	7.523
TCGA-DU-5852	Brain Lower Grade Glioma	astrocytoma	G3	Primary Tumor	61	female	205	1	WT	non-codel	Methylated	Mutant	Mutant	WT	WT	WT	6.973
TCGA-DU-5853	Brain Lower Grade Glioma	astrocytoma	G2	Primary Tumor	29	male	407	0	Mutant	non-codel	Methylated	WT	Mutant	WT	WT	WT	7.218
TCGA-DU-5854	Brain Lower Grade Glioma	astrocytoma	G3	Primary Tumor	57	female	257	0	WT	non-codel	Unmethylated	Mutant	WT	WT	WT	WT	7.461
TCGA-DU-5855	Brain Lower Grade Glioma	astrocytoma	G3	Primary Tumor	49	female	207	0	Mutant	non-codel	Methylated	WT	Mutant	WT	WT	WT	7.201
TCGA-DU-5870	Brain Lower Grade Glioma	oligodendroglioma	G2	Primary Tumor	34	female	5546	0	Mutant	codel	Methylated	Mutant	WT	WT	WT	WT	7.422
TCGA-DU-5870-02	Brain Lower Grade Glioma	oligodendroglioma	G2	Recurrent Tumor	34	female	5546	0	Mutant	codel	Methylated	Mutant	WT	WT	WT	WT	7.551
TCGA-DU-5871	Brain Lower Grade Glioma	astrocytoma	G2	Primary Tumor	37	female	576	0	Mutant	non-codel	Methylated	WT	Mutant	WT	WT	WT	7.832
TCGA-DU-5872	Brain Lower Grade Glioma	astrocytoma	G2	Primary Tumor	43	female	532	0	Mutant	non-codel	Methylated	WT	Mutant	WT	WT	WT	7.65
TCGA-DU-5872-02	Brain Lower Grade Glioma	astrocytoma	G2	Recurrent Tumor	43	female	532	0	Mutant	non-codel	Methylated	WT	Mutant	WT	WT	WT	6.936
TCGA-DU-5874	Brain Lower Grade Glioma	oligodendroglioma	G2	Primary Tumor	62	female	461	0	Mutant	codel	Methylated	Mutant	WT	WT	WT	WT	7.645
TCGA-DU-6392	Brain Lower Grade Glioma	astrocytoma	G3	Primary Tumor	35	female	6423	0	WT	non-codel	Unmethylated	NA	Mutant	Mutant	WT	WT	7.628
TCGA-DU-6393	Brain Lower Grade Glioma	oligodendroglioma	G3	Primary Tumor	66	male	1585	1	Mutant	codel	Methylated	Mutant	WT	WT	WT	WT	7.875
TCGA-DU-6394	Brain Lower Grade Glioma	oligodendroglioma	G3	Primary Tumor	53	male	682	1	Mutant	codel	Methylated	Mutant	WT	WT	WT	WT	7.167
TCGA-DU-6395	Brain Lower Grade Glioma	astrocytoma	G2	Primary Tumor	31	male	1491	1	Mutant	non-codel	Methylated	NA	Mutant	WT	WT	WT	7.675
TCGA-DU-6396	Brain Lower Grade Glioma	astrocytoma	G3	Primary Tumor	31	female	2286	1	Mutant	non-codel	Methylated	WT	Mutant	WT	WT	WT	7.441
TCGA-DU-6397	Brain Lower Grade Glioma	oligodendroglioma	G3	Primary Tumor	45	male	1401	1	Mutant	codel	Methylated	Mutant	WT	WT	WT	WT	7.201
TCGA-DU-6397-02	Brain Lower Grade Glioma	oligodendroglioma	G3	Recurrent Tumor	45	male	1401	1	Mutant	codel	Methylated	Mutant	WT	WT	WT	WT	7.592
TCGA-DU-6399	Brain Lower Grade Glioma	astrocytoma	G2	Primary Tumor	54	male	2000	1	Mutant	non-codel	Methylated	WT	Mutant	WT	WT	WT	7.216
TCGA-DU-6400	Brain Lower Grade Glioma	oligodendroglioma	G2	Primary Tumor	66	female	37	1	Mutant	codel	Methylated	Mutant	WT	WT	WT	WT	8.16
TCGA-DU-6401	Brain Lower Grade Glioma	astrocytoma	G2	Primary Tumor	31	female	2660	1	Mutant	non-codel	Methylated	WT	Mutant	WT	WT	WT	7.764
TCGA-DU-6402	Brain Lower Grade Glioma	astrocytoma	G3	Primary Tumor	52	male	214	1	WT	non-codel	Unmethylated	Mutant	WT	WT	WT	WT	7.227
TCGA-DU-6403	Brain Lower Grade Glioma	astrocytoma	G3	Primary Tumor	60	female	354	1	WT	non-codel	Unmethylated	Mutant	WT	WT	WT	WT	7.32
TCGA-DU-6404	Brain Lower Grade Glioma	astrocytoma	G3	Primary Tumor	24	female	4068	1	WT	non-codel	Unmethylated	WT	WT	WT	WT	WT	6.32
TCGA-DU-6404-02	Brain Lower Grade Glioma	astrocytoma	G3	Recurrent Tumor	24	female	4068	1	WT	non-codel	Unmethylated	WT	WT	WT	WT	WT	6.564
TCGA-DU-6405	Brain Lower Grade Glioma	astrocytoma	G3	Primary Tumor	51	female	605	1	WT	non-codel	Methylated	Mutant	WT	WT	WT	WT	7.535
TCGA-DU-6406	Brain Lower Grade Glioma	astrocytoma	G3	Primary Tumor	59	female	512	1	WT	non-codel	Unmethylated	NA	WT	WT	WT	WT	7.757
TCGA-DU-6407	Brain Lower Grade Glioma	astrocytoma	G2	Primary Tumor	35	female	2875	1	Mutant	non-codel	Methylated	WT	Mutant	WT	WT	WT	7.424
TCGA-DU-6407-02	Brain Lower Grade Glioma	astrocytoma	G2	Recurrent Tumor	35	female	2875	1	Mutant	non-codel	Methylated	WT	Mutant	WT	WT	WT	6.995
TCGA-DU-6408	Brain Lower Grade Glioma	astrocytoma	G3	Primary Tumor	23	female	3470	1	Mutant	non-codel	Methylated	WT	Mutant	WT	WT	WT	7.482
TCGA-DU-6410	Brain Lower Grade Glioma	oligodendroglioma	G3	Primary Tumor	56	male	242	0	Mutant	codel	Methylated	Mutant	WT	WT	WT	WT	7.884
TCGA-DU-6542	Brain Lower Grade Glioma	astrocytoma	G3	Primary Tumor	25	male	73	0	Mutant	non-codel	Methylated	WT	WT	WT	WT	WT	7.386
TCGA-DU-7006	Brain Lower Grade Glioma	astrocytoma	G3	Primary Tumor	60	female	349	1	WT	non-codel	Methylated	Mutant	WT	WT	WT	WT	7.071
TCGA-DU-7007	Brain Lower Grade Glioma	astrocytoma	G2	Primary Tumor	33	male	1915	1	Mutant	non-codel	Methylated	WT	Mutant	WT	WT	WT	7.258
TCGA-DU-7008	Brain Lower Grade Glioma	astrocytoma	G2	Primary Tumor	41	female	4752	0	Mutant	non-codel	Methylated	WT	Mutant	WT	WT	WT	7.658
TCGA-DU-7009	Brain Lower Grade Glioma	oligodendroglioma	G2	Primary Tumor	32	female	4695	1	Mutant	codel	Methylated	Mutant	WT	WT	WT	WT	7.561
TCGA-DU-7010	Brain Lower Grade Glioma	astrocytoma	G3	Primary Tumor	58	female	456	1	Mutant	non-codel	Methylated	WT	WT	WT	WT	WT	7.405
TCGA-DU-7011	Brain Lower Grade Glioma	astrocytoma	G2	Primary Tumor	25	male	3200	1	Mutant	non-codel	Unmethylated	NA	Mutant	WT	WT	WT	7.49
TCGA-DU-7012	Brain Lower Grade Glioma	astrocytoma	G3	Primary Tumor	74	female	199	1	WT	non-codel	Methylated	Mutant	WT	WT	WT	WT	6.914
TCGA-DU-7013	Brain Lower Grade Glioma	astrocytoma	G3	Primary Tumor	59	male	269	1	WT	non-codel	Unmethylated	Mutant	WT	WT	WT	WT	7.69
TCGA-DU-7014	Brain Lower Grade Glioma	astrocytoma	G2	Primary Tumor	59	male	3571	1	NA	non-codel	Methylated	NA	NA	NA	NA	WT	7.694
TCGA-DU-7015	Brain Lower Grade Glioma	astrocytoma	G2	Primary Tumor	41	female	2761	0	Mutant	non-codel	Methylated	WT	Mutant	WT	WT	WT	7.374
TCGA-DU-7018	Brain Lower Grade Glioma	oligodendroglioma	G3	Primary Tumor	57	female	933	1	Mutant	codel	Methylated	Mutant	WT	WT	WT	WT	7.666
TCGA-DU-7019	Brain Lower Grade Glioma	astrocytoma	G3	Primary Tumor	39	male	800	0	Mutant	non-codel	Methylated	WT	WT	WT	WT	WT	7.57
TCGA-DU-7290	Brain Lower Grade Glioma	astrocytoma	G3	Primary Tumor	45	female	315	1	WT	non-codel	Unmethylated	Mutant	WT	WT	WT	WT	7.071
TCGA-DU-7292	Brain Lower Grade Glioma	astrocytoma	G3	Primary Tumor	69	male	242	1	WT	non-codel	Methylated	WT	WT	WT	WT	WT	7.748
TCGA-DU-7294	Brain Lower Grade Glioma	oligodendroglioma	G2	Primary Tumor	53	female	2869	0	Mutant	codel	Methylated	Mutant	WT	WT	WT	WT	7.354
TCGA-DU-7298	Brain Lower Grade Glioma	astrocytoma	G3	Primary Tumor	38	female	576	1	Mutant	non-codel	Methylated	WT	Mutant	WT	WT	WT	7.6
TCGA-DU-7299	Brain Lower Grade Glioma	astrocytoma	G3	Primary Tumor	33	male	1339	1	Mutant	non-codel	Methylated	WT	WT	WT	WT	WT	7.058
TCGA-DU-7300	Brain Lower Grade Glioma	oligodendroglioma	G3	Primary Tumor	53	female	1886	1	Mutant	codel	Methylated	Mutant	WT	WT	WT	WT	7.65
TCGA-DU-7301	Brain Lower Grade Glioma	astrocytoma	G2	Primary Tumor	53	male	788	1	Mutant	non-codel	Methylated	WT	Mutant	WT	WT	WT	7.035
TCGA-DU-7302	Brain Lower Grade Glioma	oligodendroglioma	G3	Primary Tumor	48	female	1834	0	Mutant	codel	Methylated	Mutant	WT	WT	WT	WT	7.704
TCGA-DU-7304	Brain Lower Grade Glioma	astrocytoma	G3	Primary Tumor	43	male	709	1	Mutant	non-codel	Methylated	WT	Mutant	WT	WT	WT	7.542
TCGA-DU-7304-02	Brain Lower Grade Glioma	astrocytoma	G3	Recurrent Tumor	43	male	709	1	Mutant	non-codel	Methylated	WT	Mutant	WT	WT	WT	7.971
TCGA-DU-7306	Brain Lower Grade Glioma	astrocytoma	G2	Primary Tumor	67	male	1277	0	Mutant	non-codel	Methylated	WT	Mutant	WT	WT	WT	7.562
TCGA-DU-7309	Brain Lower Grade Glioma	astrocytoma	G3	Primary Tumor	41	female	84	0	Mutant	non-codel	Methylated	WT	Mutant	WT	WT	WT	7.761
TCGA-DU-8158	Brain Lower Grade Glioma	astrocytoma	G3	Primary Tumor	57	female	155	1	WT	non-codel	Unmethylated	Mutant	WT	WT	WT	WT	7.189
TCGA-DU-8161	Brain Lower Grade Glioma	astrocytoma	G3	Primary Tumor	63	female	722	1	WT	non-codel	Unmethylated	Mutant	WT	WT	WT	WT	6.407
TCGA-DU-8162	Brain Lower Grade Glioma	astrocytoma	G3	Primary Tumor	61	female	444	1	WT	non-codel	Unmethylated	WT	WT	WT	WT	WT	7.838
TCGA-DU-8163	Brain Lower Grade Glioma	astrocytoma	G3	Primary Tumor	29	male	629	0	Mutant	non-codel	Unmethylated	WT	Mutant	WT	WT	WT	7.187
TCGA-DU-8164	Brain Lower Grade Glioma	oligodendroglioma	G2	Primary Tumor	51	male	651	0	Mutant	codel	Methylated	Mutant	WT	WT	WT	WT	8.006
TCGA-DU-8165	Brain Lower Grade Glioma	astrocytoma	G3	Primary Tumor	60	female	582	0	WT	non-codel	Unmethylated	Mutant	WT	WT	WT	WT	7.443
TCGA-DU-8166	Brain Lower Grade Glioma	astrocytoma	G2	Primary Tumor	29	female	516	0	Mutant	non-codel	Methylated	WT	Mutant	WT	WT	WT	7.458
TCGA-DU-8167	Brain Lower Grade Glioma	astrocytoma	G2	Primary Tumor	69	female	471	0	Mutant	non-codel	Methylated	WT	WT	WT	WT	WT	7.247
TCGA-DU-8168	Brain Lower Grade Glioma	oligodendroglioma	G3	Primary Tumor	55	female	431	0	Mutant	codel	Methylated	Mutant	WT	WT	WT	WT	7.643
TCGA-DU-A5TP	Brain Lower Grade Glioma	astrocytoma	G3	Primary Tumor	33	male	1012	0	Mutant	non-codel	Methylated	WT	Mutant	WT	WT	WT	7.026
TCGA-DU-A5TR	Brain Lower Grade Glioma	astrocytoma	G2	Primary Tumor	51	male	908	0	Mutant	non-codel	Methylated	WT	Mutant	WT	WT	WT	7.338
TCGA-DU-A5TS	Brain Lower Grade Glioma	astrocytoma	G2	Primary Tumor	42	male	964	0	Mutant	non-codel	Methylated	WT	Mutant	WT	WT	WT	7.458
TCGA-DU-A5TT	Brain Lower Grade Glioma	astrocytoma	G3	Primary Tumor	70	male	743	0	WT	non-codel	Methylated	Mutant	WT	WT	WT	WT	7.266
TCGA-DU-A5TU	Brain Lower Grade Glioma	astrocytoma	G2	Primary Tumor	62	female	796	0	Mutant	non-codel	Methylated	WT	Mutant	WT	WT	WT	7.729
TCGA-DU-A5TW	Brain Lower Grade Glioma	astrocytoma	G3	Primary Tumor	33	female	760	0	Mutant	non-codel	Methylated	WT	Mutant	WT	WT	WT	7.416
TCGA-DU-A5TY	Brain Lower Grade Glioma	astrocytoma	G3	Primary Tumor	46	female	1033	1	WT	non-codel	Methylated	Mutant	WT	WT	WT	WT	6.893
TCGA-DU-A6S2	Brain Lower Grade Glioma	oligodendroglioma	G2	Primary Tumor	37	female	777	0	Mutant	codel	Methylated	NA	WT	WT	WT	WT	7.965
TCGA-DU-A6S3	Brain Lower Grade Glioma	oligodendroglioma	G2	Primary Tumor	60	male	656	0	Mutant	codel	Methylated	NA	WT	WT	WT	WT	8.054
TCGA-DU-A6S6	Brain Lower Grade Glioma	oligodendroglioma	G2	Primary Tumor	35	female	2893	0	Mutant	codel	Methylated	NA	WT	WT	WT	WT	7.982
TCGA-DU-A6S7	Brain Lower Grade Glioma	astrocytoma	G3	Primary Tumor	27	female	638	0	Mutant	non-codel	Methylated	NA	Mutant	WT	WT	WT	7.924
TCGA-DU-A6S8	Brain Lower Grade Glioma	oligodendroglioma	G3	Primary Tumor	74	female	678	0	Mutant	codel	Methylated	NA	WT	WT	WT	WT	7.449
TCGA-DU-A76K	Brain Lower Grade Glioma	astrocytoma	G2	Primary Tumor	87	male	347	1	WT	non-codel	Unmethylated	NA	WT	WT	WT	WT	8.243
TCGA-DU-A76L	Brain Lower Grade Glioma	astrocytoma	G3	Primary Tumor	54	male	814	1	WT	non-codel	Methylated	NA	WT	WT	WT	WT	7.08
TCGA-DU-A76O	Brain Lower Grade Glioma	astrocytoma	G2	Primary Tumor	30	male	522	0	Mutant	non-codel	Methylated	NA	Mutant	WT	WT	WT	7.997
TCGA-DU-A76R	Brain Lower Grade Glioma	oligodendroglioma	G3	Primary Tumor	51	male	648	1	Mutant	codel	Methylated	NA	WT	WT	WT	WT	7.785
TCGA-DU-A7T6	Brain Lower Grade Glioma	oligodendroglioma	G3	Primary Tumor	73	female	547	1	Mutant	codel	Methylated	NA	WT	WT	WT	WT	7.386
TCGA-DU-A7T8	Brain Lower Grade Glioma	astrocytoma	G3	Primary Tumor	35	male	4229	1	Mutant	non-codel	Methylated	NA	Mutant	WT	WT	WT	7.201
TCGA-DU-A7TA	Brain Lower Grade Glioma	astrocytoma	G2	Primary Tumor	32	male	2565	0	Mutant	non-codel	Methylated	NA	Mutant	WT	WT	WT	7.567
TCGA-DU-A7TB	Brain Lower Grade Glioma	astrocytoma	G2	Primary Tumor	56	male	1567	0	WT	non-codel	Unmethylated	NA	WT	WT	WT	WT	7.235
TCGA-DU-A7TC	Brain Lower Grade Glioma	astrocytoma	G2	Primary Tumor	32	male	1137	0	Mutant	non-codel	Methylated	NA	WT	WT	WT	WT	8.054
TCGA-DU-A7TD	Brain Lower Grade Glioma	astrocytoma	G3	Primary Tumor	52	male	228	1	WT	non-codel	Unmethylated	NA	WT	WT	WT	WT	7.054
TCGA-DU-A7TG	Brain Lower Grade Glioma	astrocytoma	G2	Primary Tumor	40	male	1351	1	Mutant	non-codel	Methylated	NA	WT	WT	WT	WT	8.152
TCGA-DU-A7TI	Brain Lower Grade Glioma	astrocytoma	G3	Primary Tumor	NA	NA	1183	1	NA	non-codel	Methylated	NA	NA	NA	NA	WT	7.192
TCGA-DU-A7TJ	Brain Lower Grade Glioma	astrocytoma	G3	Primary Tumor	55	male	17	0	WT	non-codel	Methylated	NA	WT	WT	WT	WT	7.785
TCGA-E1-5302	Brain Lower Grade Glioma	astrocytoma	G3	Primary Tumor	41	male	1525	1	Mutant	non-codel	Methylated	WT	Mutant	WT	WT	WT	7.402
TCGA-E1-5303	Brain Lower Grade Glioma	astrocytoma	G3	Primary Tumor	38	male	2052	1	Mutant	non-codel	Methylated	WT	Mutant	WT	WT	WT	6.699
TCGA-E1-5304	Brain Lower Grade Glioma	astrocytoma	G3	Primary Tumor	42	male	1251	1	Mutant	non-codel	Unmethylated	WT	Mutant	WT	WT	WT	7.655
TCGA-E1-5305	Brain Lower Grade Glioma	astrocytoma	G3	Primary Tumor	34	male	2433	1	Mutant	non-codel	Methylated	WT	Mutant	WT	WT	WT	7.083
TCGA-E1-5307	Brain Lower Grade Glioma	astrocytoma	G3	Primary Tumor	62	female	1762	1	Mutant	non-codel	Methylated	WT	Mutant	WT	WT	WT	7.917
TCGA-E1-5311	Brain Lower Grade Glioma	oligodendroglioma	G3	Primary Tumor	31	male	4084	1	Mutant	codel	Methylated	Mutant	WT	WT	WT	WT	7.827
TCGA-E1-5318	Brain Lower Grade Glioma	oligodendroglioma	G2	Primary Tumor	42	female	2379	1	Mutant	codel	Methylated	Mutant	WT	WT	WT	WT	7.433
TCGA-E1-5319	Brain Lower Grade Glioma	oligodendroglioma	G2	Primary Tumor	48	female	2907	1	Mutant	codel	Methylated	Mutant	WT	WT	WT	WT	7.361
TCGA-E1-5322	Brain Lower Grade Glioma	astrocytoma	G2	Primary Tumor	38	female	3978	1	Mutant	non-codel	Methylated	Mutant	Mutant	WT	WT	WT	7.771
TCGA-E1-A7YD	Brain Lower Grade Glioma	astrocytoma	G3	Primary Tumor	NA	NA	435	1	WT	non-codel	Unmethylated	NA	WT	WT	WT	WT	6.897
TCGA-E1-A7YE	Brain Lower Grade Glioma	astrocytoma	G3	Primary Tumor	NA	NA	886	1	Mutant	non-codel	Unmethylated	NA	Mutant	WT	WT	WT	7.399
TCGA-E1-A7YH	Brain Lower Grade Glioma	astrocytoma	G3	Primary Tumor	NA	NA	2835	1	Mutant	non-codel	Methylated	NA	Mutant	WT	WT	WT	7.738
TCGA-E1-A7YI	Brain Lower Grade Glioma	astrocytoma	G3	Primary Tumor	NA	NA	111	1	Mutant	non-codel	Methylated	NA	Mutant	WT	WT	WT	7.125
TCGA-E1-A7YJ	Brain Lower Grade Glioma	astrocytoma	G3	Primary Tumor	NA	NA	592	1	WT	non-codel	Unmethylated	NA	WT	WT	WT	WT	8.082
TCGA-E1-A7YK	Brain Lower Grade Glioma	astrocytoma	G3	Primary Tumor	NA	NA	378	1	Mutant	non-codel	Methylated	NA	Mutant	WT	WT	WT	6.841
TCGA-E1-A7YL	Brain Lower Grade Glioma	astrocytoma	G3	Primary Tumor	NA	NA	492	1	WT	non-codel	Unmethylated	NA	WT	WT	WT	WT	8.109
TCGA-E1-A7YM	Brain Lower Grade Glioma	astrocytoma	G3	Primary Tumor	NA	NA	648	1	WT	non-codel	Unmethylated	NA	WT	WT	WT	WT	7.802
TCGA-E1-A7YN	Brain Lower Grade Glioma	astrocytoma	G3	Primary Tumor	NA	NA	727	1	WT	non-codel	Methylated	NA	WT	WT	WT	WT	6.943
TCGA-E1-A7YO	Brain Lower Grade Glioma	oligodendroglioma	G3	Primary Tumor	45	male	2282	1	Mutant	codel	Methylated	NA	WT	WT	WT	WT	7.864
TCGA-E1-A7YQ	Brain Lower Grade Glioma	astrocytoma	G3	Primary Tumor	NA	NA	1578	1	WT	non-codel	Unmethylated	NA	WT	WT	WT	WT	7.013
TCGA-E1-A7YS	Brain Lower Grade Glioma	oligodendroglioma	G3	Primary Tumor	NA	NA	466	1	Mutant	codel	Methylated	NA	WT	WT	WT	WT	7.764
TCGA-E1-A7YU	Brain Lower Grade Glioma	astrocytoma	G3	Primary Tumor	NA	NA	23	1	Mutant	non-codel	Methylated	NA	WT	WT	WT	WT	7.686
TCGA-E1-A7YV	Brain Lower Grade Glioma	astrocytoma	G3	Primary Tumor	26	female	987	1	Mutant	non-codel	Methylated	NA	Mutant	WT	WT	WT	7.643
TCGA-E1-A7YW	Brain Lower Grade Glioma	astrocytoma	G2	Primary Tumor	28	male	1120	1	Mutant	non-codel	Methylated	NA	Mutant	WT	WT	WT	7.647
TCGA-E1-A7YY	Brain Lower Grade Glioma	astrocytoma	G2	Primary Tumor	NA	NA	4445	1	Mutant	non-codel	Methylated	NA	WT	WT	WT	WT	8.306
TCGA-E1-A7Z2	Brain Lower Grade Glioma	astrocytoma	G2	Primary Tumor	NA	NA	398	1	WT	non-codel	Unmethylated	NA	WT	WT	WT	WT	8.245
TCGA-E1-A7Z3	Brain Lower Grade Glioma	astrocytoma	G2	Primary Tumor	NA	NA	2235	1	Mutant	non-codel	Methylated	NA	Mutant	WT	WT	WT	7.688
TCGA-E1-A7Z4	Brain Lower Grade Glioma	astrocytoma	G2	Primary Tumor	NA	NA	4412	1	Mutant	non-codel	Methylated	NA	Mutant	WT	WT	WT	7.817
TCGA-E1-A7Z6	Brain Lower Grade Glioma	astrocytoma	G2	Primary Tumor	41	female	984	1	Mutant	non-codel	Methylated	NA	Mutant	WT	WT	WT	7.475
TCGA-EZ-7264	Brain Lower Grade Glioma	oligodendroglioma	G2	Primary Tumor	47	female	1201	0	Mutant	codel	Methylated	Mutant	WT	WT	WT	WT	7.338
TCGA-F6-A8O3	Brain Lower Grade Glioma	oligodendroglioma	G2	Primary Tumor	34	male	7	0	Mutant	codel	Methylated	NA	WT	WT	WT	WT	7.555
TCGA-F6-A8O4	Brain Lower Grade Glioma	astrocytoma	G2	Primary Tumor	44	male	6	0	Mutant	non-codel	Methylated	NA	Mutant	WT	WT	WT	7.482
TCGA-FG-5962	Brain Lower Grade Glioma	oligodendroglioma	G3	Primary Tumor	54	male	1453	0	Mutant	codel	Methylated	Mutant	WT	WT	WT	WT	7.769
TCGA-FG-5963	Brain Lower Grade Glioma	astrocytoma	G3	Primary Tumor	23	male	775	1	WT	non-codel	Unmethylated	WT	Mutant	WT	WT	WT	6.784
TCGA-FG-5963-02	Brain Lower Grade Glioma	astrocytoma	G3	Recurrent Tumor	23	male	775	1	WT	non-codel	Unmethylated	WT	Mutant	WT	WT	WT	7.323
TCGA-FG-5964	Brain Lower Grade Glioma	oligodendroglioma	G2	Primary Tumor	62	male	1588	0	Mutant	codel	Methylated	Mutant	WT	WT	WT	WT	7.321
TCGA-FG-5965	Brain Lower Grade Glioma	astrocytoma	G2	Primary Tumor	39	female	1120	1	Mutant	non-codel	Methylated	WT	Mutant	WT	WT	WT	7.841
TCGA-FG-5965-02	Brain Lower Grade Glioma	astrocytoma	G2	Recurrent Tumor	39	female	1120	1	Mutant	non-codel	Methylated	WT	Mutant	WT	WT	WT	7.926
TCGA-FG-6688	Brain Lower Grade Glioma	astrocytoma	G3	Primary Tumor	59	female	571	0	WT	non-codel	Methylated	Mutant	WT	WT	WT	WT	7.561
TCGA-FG-6689	Brain Lower Grade Glioma	astrocytoma	G2	Primary Tumor	30	male	454	0	Mutant	non-codel	Methylated	NA	Mutant	WT	WT	WT	7.741
TCGA-FG-6690	Brain Lower Grade Glioma	astrocytoma	G2	Primary Tumor	70	male	1294	0	Mutant	non-codel	Methylated	WT	Mutant	WT	WT	WT	7.539
TCGA-FG-6691	Brain Lower Grade Glioma	astrocytoma	G2	Primary Tumor	23	female	1257	0	Mutant	non-codel	Unmethylated	WT	Mutant	WT	WT	WT	7.365
TCGA-FG-6692	Brain Lower Grade Glioma	astrocytoma	G3	Primary Tumor	63	male	561	1	WT	non-codel	Methylated	Mutant	WT	WT	WT	WT	7.756
TCGA-FG-7634	Brain Lower Grade Glioma	oligodendroglioma	G2	Primary Tumor	28	male	467	0	Mutant	codel	Methylated	Mutant	WT	WT	WT	WT	7.01
TCGA-FG-7636	Brain Lower Grade Glioma	astrocytoma	G3	Primary Tumor	48	male	544	0	Mutant	non-codel	Methylated	WT	Mutant	WT	WT	WT	7.419
TCGA-FG-7637	Brain Lower Grade Glioma	astrocytoma	G2	Primary Tumor	49	male	1219	0	Mutant	non-codel	Methylated	WT	WT	WT	WT	WT	7.953
TCGA-FG-7641	Brain Lower Grade Glioma	oligodendroglioma	G2	Primary Tumor	31	male	627	0	Mutant	codel	Methylated	Mutant	WT	WT	WT	WT	7.948
TCGA-FG-7643	Brain Lower Grade Glioma	astrocytoma	G2	Primary Tumor	49	female	611	0	WT	non-codel	Methylated	Mutant	WT	WT	WT	WT	7.943
TCGA-FG-8181	Brain Lower Grade Glioma	astrocytoma	G3	Primary Tumor	23	male	862	0	WT	non-codel	Unmethylated	WT	WT	WT	WT	WT	8.071
TCGA-FG-8182	Brain Lower Grade Glioma	astrocytoma	G2	Primary Tumor	35	male	416	0	Mutant	non-codel	Methylated	WT	Mutant	WT	WT	WT	7.143
TCGA-FG-8185	Brain Lower Grade Glioma	astrocytoma	G3	Primary Tumor	37	male	433	0	Mutant	non-codel	Methylated	WT	Mutant	WT	WT	WT	7.519
TCGA-FG-8186	Brain Lower Grade Glioma	oligodendroglioma	G3	Primary Tumor	42	female	487	0	Mutant	codel	Methylated	Mutant	WT	WT	WT	WT	7.544
TCGA-FG-8187	Brain Lower Grade Glioma	oligodendroglioma	G2	Primary Tumor	31	male	611	0	Mutant	codel	Methylated	Mutant	WT	WT	WT	WT	7.468
TCGA-FG-8188	Brain Lower Grade Glioma	astrocytoma	G2	Primary Tumor	41	male	455	0	Mutant	non-codel	Methylated	WT	Mutant	WT	WT	WT	7.672
TCGA-FG-8189	Brain Lower Grade Glioma	astrocytoma	G2	Primary Tumor	33	female	685	0	Mutant	non-codel	Methylated	WT	WT	WT	WT	WT	8.497
TCGA-FG-8191	Brain Lower Grade Glioma	astrocytoma	G3	Primary Tumor	30	male	992	0	Mutant	non-codel	Unmethylated	WT	Mutant	WT	WT	WT	7.277
TCGA-FG-A4MT	Brain Lower Grade Glioma	astrocytoma	G2	Primary Tumor	27	female	1164	0	Mutant	non-codel	Methylated	WT	Mutant	WT	WT	WT	7.635
TCGA-FG-A4MT-02	Brain Lower Grade Glioma	astrocytoma	G2	Recurrent Tumor	27	female	1164	0	Mutant	non-codel	Methylated	WT	Mutant	WT	WT	WT	7.564
TCGA-FG-A4MU	Brain Lower Grade Glioma	astrocytoma	G3	Primary Tumor	58	male	326	0	WT	non-codel	Methylated	Mutant	WT	WT	WT	WT	7.657
TCGA-FG-A4MW	Brain Lower Grade Glioma	astrocytoma	G3	Primary Tumor	63	male	559	1	WT	non-codel	Methylated	Mutant	WT	WT	WT	WT	7.586
TCGA-FG-A4MX	Brain Lower Grade Glioma	astrocytoma	G2	Primary Tumor	47	male	569	0	Mutant	non-codel	Methylated	WT	Mutant	WT	WT	WT	8.583
TCGA-FG-A4MY	Brain Lower Grade Glioma	astrocytoma	G2	Primary Tumor	44	female	721	0	Mutant	non-codel	Methylated	WT	Mutant	WT	WT	WT	7.194
TCGA-FG-A60J	Brain Lower Grade Glioma	astrocytoma	G2	Primary Tumor	47	female	449	0	Mutant	non-codel	Methylated	Mutant	WT	WT	WT	WT	7.564
TCGA-FG-A60K	Brain Lower Grade Glioma	oligodendroglioma	G2	Primary Tumor	34	female	542	0	Mutant	codel	Methylated	Mutant	WT	WT	WT	WT	7.803
TCGA-FG-A60L	Brain Lower Grade Glioma	astrocytoma	G2	Primary Tumor	34	female	655	0	Mutant	non-codel	Methylated	NA	WT	WT	WT	WT	7.248
TCGA-FG-A6IZ	Brain Lower Grade Glioma	oligodendroglioma	G2	Primary Tumor	60	male	457	0	Mutant	codel	Methylated	NA	WT	WT	WT	WT	7.657
TCGA-FG-A6J1	Brain Lower Grade Glioma	oligodendroglioma	G2	Primary Tumor	44	female	500	0	Mutant	codel	Methylated	NA	WT	WT	WT	WT	7.894
TCGA-FG-A6J3	Brain Lower Grade Glioma	astrocytoma	G3	Primary Tumor	52	female	677	0	Mutant	non-codel	Methylated	NA	WT	WT	WT	WT	7.074
TCGA-FG-A70Y	Brain Lower Grade Glioma	astrocytoma	G2	Primary Tumor	20	female	868	0	Mutant	non-codel	Methylated	NA	Mutant	WT	WT	WT	7.731
TCGA-FG-A70Z	Brain Lower Grade Glioma	astrocytoma	G3	Primary Tumor	53	female	328	0	WT	non-codel	Methylated	NA	WT	WT	WT	WT	7.365
TCGA-FG-A710	Brain Lower Grade Glioma	oligodendroglioma	G2	Primary Tumor	50	female	1115	0	Mutant	codel	Methylated	NA	WT	WT	WT	WT	7.653
TCGA-FG-A711	Brain Lower Grade Glioma	astrocytoma	G2	Primary Tumor	33	female	1481	1	Mutant	non-codel	Unmethylated	NA	Mutant	WT	WT	WT	7.667
TCGA-FG-A87N	Brain Lower Grade Glioma	astrocytoma	G3	Primary Tumor	37	female	567	0	Mutant	non-codel	Methylated	NA	WT	WT	WT	WT	7.308
TCGA-FG-A87Q	Brain Lower Grade Glioma	astrocytoma	G3	Primary Tumor	61	female	174	0	WT	non-codel	Methylated	NA	WT	WT	WT	WT	7.53
TCGA-FN-7833	Brain Lower Grade Glioma	astrocytoma	G3	Primary Tumor	25	male	837	0	Mutant	non-codel	Methylated	WT	Mutant	WT	WT	WT	7.46
TCGA-HT-7467	Brain Lower Grade Glioma	oligodendroglioma	G2	Primary Tumor	54	male	3	0	Mutant	codel	Methylated	Mutant	WT	WT	WT	WT	7.276
TCGA-HT-7468	Brain Lower Grade Glioma	oligodendroglioma	G3	Primary Tumor	30	male	203	0	Mutant	codel	Methylated	Mutant	WT	WT	WT	WT	7.633
TCGA-HT-7469	Brain Lower Grade Glioma	astrocytoma	G3	Primary Tumor	30	male	351	1	WT	non-codel	Methylated	WT	Mutant	WT	WT	WT	7.735
TCGA-HT-7470	Brain Lower Grade Glioma	astrocytoma	G3	Primary Tumor	37	male	1220	1	Mutant	non-codel	Methylated	WT	Mutant	WT	WT	WT	7.672
TCGA-HT-7471	Brain Lower Grade Glioma	oligodendroglioma	G3	Primary Tumor	37	female	4	0	Mutant	codel	Methylated	Mutant	WT	WT	WT	WT	7.535
TCGA-HT-7472	Brain Lower Grade Glioma	astrocytoma	G2	Primary Tumor	38	male	1	0	Mutant	non-codel	Methylated	WT	Mutant	WT	WT	WT	7.398
TCGA-HT-7473	Brain Lower Grade Glioma	astrocytoma	G2	Primary Tumor	28	male	503	0	Mutant	non-codel	Unmethylated	WT	Mutant	WT	WT	WT	7.19
TCGA-HT-7474	Brain Lower Grade Glioma	astrocytoma	G2	Primary Tumor	52	male	114	0	Mutant	non-codel	Methylated	WT	Mutant	WT	WT	WT	7.666
TCGA-HT-7475	Brain Lower Grade Glioma	astrocytoma	G3	Primary Tumor	67	male	530	0	Mutant	non-codel	Methylated	WT	Mutant	WT	WT	WT	7.736
TCGA-HT-7476	Brain Lower Grade Glioma	astrocytoma	G2	Primary Tumor	26	male	199	0	Mutant	non-codel	Methylated	WT	Mutant	WT	WT	WT	7.585
TCGA-HT-7477	Brain Lower Grade Glioma	astrocytoma	G3	Primary Tumor	62	male	738	0	Mutant	non-codel	Methylated	WT	Mutant	WT	WT	WT	7.451
TCGA-HT-7478	Brain Lower Grade Glioma	astrocytoma	G2	Primary Tumor	36	male	194	0	Mutant	non-codel	Unmethylated	WT	Mutant	WT	WT	WT	7.206
TCGA-HT-7479	Brain Lower Grade Glioma	astrocytoma	G3	Primary Tumor	44	male	1227	0	Mutant	non-codel	Methylated	Mutant	WT	WT	WT	WT	6.965
TCGA-HT-7480	Brain Lower Grade Glioma	oligodendroglioma	G2	Primary Tumor	33	male	2287	0	Mutant	codel	Methylated	Mutant	WT	WT	WT	WT	7.423
TCGA-HT-7481	Brain Lower Grade Glioma	oligodendroglioma	G2	Primary Tumor	39	male	2918	0	Mutant	codel	Methylated	Mutant	WT	WT	WT	WT	7.353
TCGA-HT-7482	Brain Lower Grade Glioma	astrocytoma	G2	Primary Tumor	18	female	3253	0	Mutant	non-codel	Methylated	WT	Mutant	WT	WT	WT	7.38
TCGA-HT-7483	Brain Lower Grade Glioma	astrocytoma	G2	Primary Tumor	14	male	5255	0	Mutant	non-codel	Unmethylated	WT	Mutant	WT	WT	WT	7.796
TCGA-HT-7485	Brain Lower Grade Glioma	astrocytoma	G2	Primary Tumor	42	male	122	0	Mutant	non-codel	Methylated	WT	Mutant	WT	WT	WT	7.344
TCGA-HT-7601	Brain Lower Grade Glioma	astrocytoma	G3	Primary Tumor	30	female	153	0	Mutant	non-codel	Methylated	WT	WT	WT	WT	WT	7.158
TCGA-HT-7602	Brain Lower Grade Glioma	astrocytoma	G2	Primary Tumor	21	male	908	0	Mutant	non-codel	Methylated	WT	WT	WT	WT	WT	7.282
TCGA-HT-7603	Brain Lower Grade Glioma	astrocytoma	G2	Primary Tumor	29	male	705	0	Mutant	non-codel	Methylated	WT	Mutant	WT	WT	WT	8.324
TCGA-HT-7604	Brain Lower Grade Glioma	astrocytoma	G2	Primary Tumor	50	male	3725	0	Mutant	non-codel	Methylated	WT	Mutant	WT	WT	WT	7.379
TCGA-HT-7605	Brain Lower Grade Glioma	oligodendroglioma	G2	Primary Tumor	38	male	139	0	Mutant	codel	Methylated	Mutant	WT	WT	WT	WT	7.793
TCGA-HT-7606	Brain Lower Grade Glioma	astrocytoma	G2	Primary Tumor	30	female	526	0	Mutant	non-codel	Unmethylated	WT	WT	WT	WT	WT	6.74
TCGA-HT-7607	Brain Lower Grade Glioma	oligodendroglioma	G2	Primary Tumor	61	female	96	1	Mutant	codel	Methylated	Mutant	WT	WT	WT	WT	8.031
TCGA-HT-7608	Brain Lower Grade Glioma	oligodendroglioma	G2	Primary Tumor	61	male	671	0	Mutant	codel	Methylated	Mutant	WT	WT	WT	WT	7.435
TCGA-HT-7609	Brain Lower Grade Glioma	astrocytoma	G3	Primary Tumor	34	male	1399	0	Mutant	non-codel	Methylated	WT	WT	WT	WT	WT	7.714
TCGA-HT-7610	Brain Lower Grade Glioma	astrocytoma	G2	Primary Tumor	25	female	1706	0	Mutant	non-codel	Methylated	WT	Mutant	WT	WT	WT	7.778
TCGA-HT-7611	Brain Lower Grade Glioma	astrocytoma	G2	Primary Tumor	36	male	1752	0	Mutant	non-codel	Methylated	WT	Mutant	WT	WT	WT	7.351
TCGA-HT-7616	Brain Lower Grade Glioma	oligodendroglioma	G3	Primary Tumor	75	male	7	1	Mutant	codel	Methylated	Mutant	WT	WT	WT	WT	7.462
TCGA-HT-7620	Brain Lower Grade Glioma	oligodendroglioma	G3	Primary Tumor	40	male	434	0	Mutant	codel	Methylated	Mutant	WT	WT	WT	WT	7.332
TCGA-HT-7676	Brain Lower Grade Glioma	astrocytoma	G2	Primary Tumor	26	male	5	0	Mutant	non-codel	Unmethylated	WT	Mutant	WT	WT	WT	7.384
TCGA-HT-7677	Brain Lower Grade Glioma	oligodendroglioma	G3	Primary Tumor	53	male	494	0	Mutant	codel	Methylated	Mutant	WT	WT	WT	WT	7.521
TCGA-HT-7680	Brain Lower Grade Glioma	astrocytoma	G2	Primary Tumor	32	female	23	0	WT	non-codel	Unmethylated	WT	WT	WT	WT	WT	7.315
TCGA-HT-7681	Brain Lower Grade Glioma	oligodendroglioma	G2	Primary Tumor	29	female	1359	0	Mutant	codel	Methylated	Mutant	WT	WT	WT	WT	7.695
TCGA-HT-7684	Brain Lower Grade Glioma	astrocytoma	G3	Primary Tumor	58	male	184	0	Mutant	non-codel	Methylated	Mutant	WT	WT	WT	WT	7.293
TCGA-HT-7686	Brain Lower Grade Glioma	astrocytoma	G3	Primary Tumor	29	female	1300	0	Mutant	non-codel	Methylated	WT	Mutant	WT	WT	WT	7.316
TCGA-HT-7687	Brain Lower Grade Glioma	oligodendroglioma	G3	Primary Tumor	74	male	3	0	Mutant	codel	Methylated	Mutant	WT	WT	WT	WT	7.583
TCGA-HT-7688	Brain Lower Grade Glioma	astrocytoma	G3	Primary Tumor	59	male	964	0	Mutant	non-codel	Methylated	WT	Mutant	WT	WT	WT	7.912
TCGA-HT-7689	Brain Lower Grade Glioma	astrocytoma	G2	Primary Tumor	58	female	455	0	Mutant	non-codel	Methylated	WT	Mutant	WT	WT	WT	7.543
TCGA-HT-7690	Brain Lower Grade Glioma	astrocytoma	G3	Primary Tumor	29	male	3	0	Mutant	non-codel	Methylated	WT	Mutant	WT	WT	WT	7.562
TCGA-HT-7692	Brain Lower Grade Glioma	oligodendroglioma	G2	Primary Tumor	43	male	90	0	Mutant	codel	Methylated	Mutant	WT	WT	WT	WT	7.326
TCGA-HT-7693	Brain Lower Grade Glioma	astrocytoma	G2	Primary Tumor	51	female	533	0	Mutant	non-codel	Methylated	WT	Mutant	WT	WT	WT	7.778
TCGA-HT-7694	Brain Lower Grade Glioma	oligodendroglioma	G3	Primary Tumor	60	male	210	0	Mutant	codel	Methylated	Mutant	WT	WT	WT	WT	7.803
TCGA-HT-7695	Brain Lower Grade Glioma	oligodendroglioma	G2	Primary Tumor	29	female	442	0	Mutant	codel	Methylated	Mutant	WT	WT	WT	WT	7.791
TCGA-HT-7854	Brain Lower Grade Glioma	astrocytoma	G2	Primary Tumor	62	male	1201	0	WT	non-codel	Unmethylated	Mutant	WT	WT	WT	WT	7.423
TCGA-HT-7855	Brain Lower Grade Glioma	astrocytoma	G3	Primary Tumor	39	male	585	0	Mutant	non-codel	Methylated	WT	Mutant	WT	WT	WT	7.729
TCGA-HT-7856	Brain Lower Grade Glioma	oligodendroglioma	G3	Primary Tumor	35	male	1189	0	Mutant	codel	Methylated	Mutant	WT	WT	WT	WT	7.929
TCGA-HT-7857	Brain Lower Grade Glioma	astrocytoma	G3	Primary Tumor	24	female	7	0	WT	non-codel	Unmethylated	WT	Mutant	WT	WT	WT	6.517
TCGA-HT-7858	Brain Lower Grade Glioma	astrocytoma	G2	Primary Tumor	28	male	1540	0	Mutant	non-codel	Methylated	WT	Mutant	WT	WT	WT	7.334
TCGA-HT-7860	Brain Lower Grade Glioma	astrocytoma	G3	Primary Tumor	60	female	15	0	WT	non-codel	Methylated	Mutant	WT	WT	WT	WT	7.689
TCGA-HT-7873	Brain Lower Grade Glioma	astrocytoma	G2	Primary Tumor	29	male	718	0	Mutant	non-codel	Methylated	WT	Mutant	WT	WT	WT	7.604
TCGA-HT-7874	Brain Lower Grade Glioma	oligodendroglioma	G3	Primary Tumor	41	female	1130	0	Mutant	codel	Methylated	Mutant	WT	WT	WT	WT	8.026
TCGA-HT-7875	Brain Lower Grade Glioma	oligodendroglioma	G2	Primary Tumor	56	male	10	0	Mutant	codel	Methylated	Mutant	WT	WT	WT	WT	7.583
TCGA-HT-7877	Brain Lower Grade Glioma	oligodendroglioma	G2	Primary Tumor	20	female	4	0	Mutant	codel	Methylated	Mutant	WT	WT	WT	WT	7.701
TCGA-HT-7879	Brain Lower Grade Glioma	astrocytoma	G3	Primary Tumor	31	male	112	0	Mutant	non-codel	Methylated	WT	Mutant	WT	WT	WT	7.531
TCGA-HT-7880	Brain Lower Grade Glioma	astrocytoma	G2	Primary Tumor	30	male	162	0	Mutant	non-codel	Methylated	WT	Mutant	WT	WT	WT	7.65
TCGA-HT-7881	Brain Lower Grade Glioma	oligodendroglioma	G2	Primary Tumor	38	male	1079	0	Mutant	codel	Methylated	Mutant	WT	WT	WT	WT	7.881
TCGA-HT-7882	Brain Lower Grade Glioma	astrocytoma	G3	Primary Tumor	66	male	113	1	WT	non-codel	Methylated	Mutant	WT	WT	WT	WT	6.802
TCGA-HT-7884	Brain Lower Grade Glioma	astrocytoma	G2	Primary Tumor	44	female	343	0	Mutant	non-codel	Methylated	WT	Mutant	WT	WT	WT	7.793
TCGA-HT-7902	Brain Lower Grade Glioma	astrocytoma	G2	Primary Tumor	30	female	956	0	Mutant	non-codel	Methylated	WT	Mutant	WT	WT	WT	7.309
TCGA-HT-8010	Brain Lower Grade Glioma	oligodendroglioma	G2	Primary Tumor	64	female	50	0	Mutant	codel	Methylated	WT	WT	WT	WT	WT	7.846
TCGA-HT-8011	Brain Lower Grade Glioma	astrocytoma	G3	Primary Tumor	55	male	494	0	WT	non-codel	Unmethylated	Mutant	WT	WT	WT	WT	7.522
TCGA-HT-8012	Brain Lower Grade Glioma	oligodendroglioma	G2	Primary Tumor	30	female	286	0	Mutant	codel	Methylated	Mutant	WT	WT	WT	WT	7.812
TCGA-HT-8013	Brain Lower Grade Glioma	astrocytoma	G2	Primary Tumor	37	female	1933	1	Mutant	non-codel	Methylated	WT	Mutant	WT	WT	WT	7.003
TCGA-HT-8015	Brain Lower Grade Glioma	astrocytoma	G2	Primary Tumor	21	male	3	0	WT	non-codel	Unmethylated	WT	WT	WT	WT	WT	7.839
TCGA-HT-8018	Brain Lower Grade Glioma	astrocytoma	G2	Primary Tumor	40	female	1152	1	Mutant	non-codel	Methylated	WT	WT	WT	WT	WT	7.818
TCGA-HT-8019	Brain Lower Grade Glioma	astrocytoma	G3	Primary Tumor	34	female	1004	0	WT	non-codel	Unmethylated	WT	WT	WT	WT	WT	8.338
TCGA-HT-8104	Brain Lower Grade Glioma	astrocytoma	G3	Primary Tumor	51	female	372	0	WT	non-codel	Unmethylated	Mutant	WT	WT	WT	WT	7.592
TCGA-HT-8105	Brain Lower Grade Glioma	oligodendroglioma	G3	Primary Tumor	54	male	190	0	Mutant	codel	Methylated	Mutant	WT	WT	WT	WT	8.084
TCGA-HT-8106	Brain Lower Grade Glioma	astrocytoma	G3	Primary Tumor	53	male	3	0	Mutant	non-codel	Methylated	WT	WT	WT	WT	WT	6.978
TCGA-HT-8107	Brain Lower Grade Glioma	astrocytoma	G2	Primary Tumor	62	male	14	0	WT	non-codel	Methylated	WT	WT	WT	WT	WT	8.218
TCGA-HT-8108	Brain Lower Grade Glioma	astrocytoma	G2	Primary Tumor	26	female	76	0	Mutant	non-codel	Methylated	WT	Mutant	WT	WT	WT	7.729
TCGA-HT-8109	Brain Lower Grade Glioma	oligodendroglioma	G3	Primary Tumor	64	male	169	0	Mutant	codel	Methylated	Mutant	WT	WT	WT	WT	7.823
TCGA-HT-8110	Brain Lower Grade Glioma	astrocytoma	G3	Primary Tumor	57	male	419	0	WT	non-codel	Methylated	Mutant	WT	WT	WT	WT	7.014
TCGA-HT-8111	Brain Lower Grade Glioma	astrocytoma	G3	Primary Tumor	32	male	7	0	Mutant	non-codel	Methylated	WT	WT	WT	WT	WT	7.228
TCGA-HT-8113	Brain Lower Grade Glioma	astrocytoma	G2	Primary Tumor	49	female	900	0	Mutant	non-codel	Methylated	Mutant	WT	WT	WT	WT	8.069
TCGA-HT-8114	Brain Lower Grade Glioma	astrocytoma	G3	Primary Tumor	36	male	1040	0	Mutant	non-codel	Methylated	WT	Mutant	WT	WT	WT	7.514
TCGA-HT-8558	Brain Lower Grade Glioma	astrocytoma	G2	Primary Tumor	29	female	418	0	WT	non-codel	Unmethylated	WT	WT	WT	WT	WT	8.254
TCGA-HT-8563	Brain Lower Grade Glioma	astrocytoma	G3	Primary Tumor	30	female	860	0	Mutant	non-codel	Unmethylated	WT	Mutant	WT	WT	WT	6.751
TCGA-HT-8564	Brain Lower Grade Glioma	astrocytoma	G3	Primary Tumor	47	male	478	0	WT	non-codel	Unmethylated	WT	WT	WT	WT	WT	7.264
TCGA-HT-A4DS	Brain Lower Grade Glioma	astrocytoma	G3	Primary Tumor	55	female	7	0	WT	non-codel	Unmethylated	Mutant	WT	WT	WT	WT	7.465
TCGA-HT-A4DV	Brain Lower Grade Glioma	oligodendroglioma	G3	Primary Tumor	51	female	792	0	Mutant	codel	Methylated	Mutant	WT	WT	WT	WT	7.657
TCGA-HT-A5R5	Brain Lower Grade Glioma	astrocytoma	G2	Primary Tumor	33	female	4	0	Mutant	non-codel	Methylated	WT	Mutant	WT	WT	WT	7.124
TCGA-HT-A5R7	Brain Lower Grade Glioma	astrocytoma	G3	Primary Tumor	33	female	615	0	Mutant	non-codel	Methylated	WT	Mutant	WT	WT	WT	7.921
TCGA-HT-A5R9	Brain Lower Grade Glioma	oligodendroglioma	G3	Primary Tumor	48	female	2	0	Mutant	codel	Methylated	Mutant	WT	WT	WT	WT	7.538
TCGA-HT-A5RA	Brain Lower Grade Glioma	astrocytoma	G3	Primary Tumor	65	female	832	0	WT	non-codel	Unmethylated	Mutant	WT	WT	WT	WT	7.273
TCGA-HT-A5RB	Brain Lower Grade Glioma	astrocytoma	G2	Primary Tumor	24	male	3	0	Mutant	non-codel	Methylated	WT	Mutant	WT	WT	WT	7.543
TCGA-HT-A5RC	Brain Lower Grade Glioma	astrocytoma	G3	Primary Tumor	70	female	162	1	WT	non-codel	Unmethylated	WT	WT	WT	WT	WT	7.147
TCGA-HT-A614	Brain Lower Grade Glioma	astrocytoma	G2	Primary Tumor	47	male	82	0	Mutant	non-codel	Methylated	WT	Mutant	WT	WT	WT	7.432
TCGA-HT-A615	Brain Lower Grade Glioma	oligodendroglioma	G2	Primary Tumor	38	female	515	0	Mutant	codel	Methylated	Mutant	WT	WT	WT	WT	7.405
TCGA-HT-A616	Brain Lower Grade Glioma	astrocytoma	G2	Primary Tumor	36	female	55	0	Mutant	non-codel	Methylated	WT	Mutant	WT	WT	WT	8.211
TCGA-HT-A617	Brain Lower Grade Glioma	astrocytoma	G2	Primary Tumor	47	male	491	0	WT	non-codel	Unmethylated	Mutant	WT	WT	WT	WT	7.356
TCGA-HT-A618	Brain Lower Grade Glioma	astrocytoma	G3	Primary Tumor	37	female	512	0	Mutant	non-codel	Methylated	WT	Mutant	WT	WT	WT	7.234
TCGA-HT-A619	Brain Lower Grade Glioma	oligodendroglioma	G3	Primary Tumor	51	female	651	0	Mutant	codel	Methylated	Mutant	WT	WT	WT	WT	7.731
TCGA-HT-A61A	Brain Lower Grade Glioma	astrocytoma	G2	Primary Tumor	20	female	194	0	Mutant	non-codel	Methylated	Mutant	WT	WT	WT	NA	8.358
TCGA-HT-A61B	Brain Lower Grade Glioma	astrocytoma	G3	Primary Tumor	NA	NA	533	0	Mutant	non-codel	Methylated	WT	WT	WT	WT	WT	8.215
TCGA-HT-A61C	Brain Lower Grade Glioma	astrocytoma	G3	Primary Tumor	66	male	537	1	WT	non-codel	Unmethylated	Mutant	WT	WT	WT	WT	7.142
TCGA-HT-A74H	Brain Lower Grade Glioma	astrocytoma	G3	Primary Tumor	62	male	74	0	WT	non-codel	Unmethylated	NA	WT	WT	WT	WT	7.494
TCGA-HT-A74J	Brain Lower Grade Glioma	astrocytoma	G2	Primary Tumor	33	male	320	0	Mutant	non-codel	Unmethylated	NA	Mutant	WT	WT	WT	7.962
TCGA-HT-A74K	Brain Lower Grade Glioma	oligodendroglioma	G3	Primary Tumor	NA	NA	467	0	Mutant	codel	Methylated	NA	WT	WT	WT	WT	7.904
TCGA-HT-A74L	Brain Lower Grade Glioma	oligodendroglioma	G2	Primary Tumor	NA	NA	336	0	Mutant	codel	Methylated	NA	WT	WT	WT	WT	7.634
TCGA-HT-A74O	Brain Lower Grade Glioma	astrocytoma	G3	Primary Tumor	34	male	3	0	Mutant	non-codel	Methylated	NA	Mutant	WT	WT	WT	7.716
TCGA-HW-7486	Brain Lower Grade Glioma	oligodendroglioma	G2	Primary Tumor	37	male	1721	0	Mutant	codel	Methylated	Mutant	WT	WT	WT	WT	7.291
TCGA-HW-7487	Brain Lower Grade Glioma	oligodendroglioma	G2	Primary Tumor	39	male	1382	0	Mutant	codel	Methylated	Mutant	WT	WT	WT	WT	8.033
TCGA-HW-7489	Brain Lower Grade Glioma	astrocytoma	G2	Primary Tumor	38	male	1262	1	Mutant	non-codel	Methylated	WT	Mutant	WT	WT	WT	7.923
TCGA-HW-7490	Brain Lower Grade Glioma	astrocytoma	G2	Primary Tumor	41	male	1387	0	Mutant	non-codel	Methylated	WT	Mutant	WT	WT	WT	7.36
TCGA-HW-7491	Brain Lower Grade Glioma	oligodendroglioma	G2	Primary Tumor	35	male	2078	0	Mutant	codel	Unmethylated	Mutant	WT	WT	WT	WT	7.292
TCGA-HW-7493	Brain Lower Grade Glioma	astrocytoma	G2	Primary Tumor	40	female	2107	0	NA	non-codel	Methylated	NA	NA	NA	NA	WT	7.285
TCGA-HW-7495	Brain Lower Grade Glioma	oligodendroglioma	G2	Primary Tumor	45	female	1078	0	Mutant	codel	Methylated	Mutant	WT	WT	WT	WT	7.653
TCGA-HW-8319	Brain Lower Grade Glioma	astrocytoma	G3	Primary Tumor	34	female	1209	1	Mutant	non-codel	Unmethylated	WT	Mutant	WT	WT	WT	7.642
TCGA-HW-8320	Brain Lower Grade Glioma	astrocytoma	G3	Primary Tumor	36	male	1217	0	Mutant	non-codel	Methylated	WT	WT	WT	WT	WT	7.716
TCGA-HW-8321	Brain Lower Grade Glioma	astrocytoma	G3	Primary Tumor	31	male	1294	0	Mutant	non-codel	Methylated	WT	WT	WT	WT	WT	7.479
TCGA-HW-8322	Brain Lower Grade Glioma	oligodendroglioma	G2	Primary Tumor	39	male	758	0	Mutant	codel	Methylated	Mutant	WT	WT	WT	WT	7.707
TCGA-HW-A5KJ	Brain Lower Grade Glioma	oligodendroglioma	G3	Primary Tumor	68	male	962	1	Mutant	codel	Methylated	Mutant	WT	WT	WT	WT	7.723
TCGA-HW-A5KK	Brain Lower Grade Glioma	astrocytoma	G3	Primary Tumor	64	male	388	1	WT	non-codel	Methylated	Mutant	WT	WT	WT	WT	7.297
TCGA-HW-A5KL	Brain Lower Grade Glioma	astrocytoma	G2	Primary Tumor	42	female	878	0	Mutant	non-codel	Methylated	WT	Mutant	WT	WT	WT	7.305
TCGA-HW-A5KM	Brain Lower Grade Glioma	astrocytoma	G2	Primary Tumor	35	male	630	0	Mutant	non-codel	Methylated	WT	WT	WT	WT	WT	7.039
TCGA-IK-7675	Brain Lower Grade Glioma	astrocytoma	G2	Primary Tumor	43	male	578	1	Mutant	non-codel	Methylated	WT	Mutant	WT	WT	WT	7.98
TCGA-IK-8125	Brain Lower Grade Glioma	oligodendroglioma	G3	Primary Tumor	62	male	1301	0	Mutant	codel	Methylated	Mutant	WT	WT	WT	WT	7.622
TCGA-KT-A74X	Brain Lower Grade Glioma	oligodendroglioma	G3	Primary Tumor	26	male	438	0	Mutant	codel	Methylated	NA	WT	WT	WT	WT	7.483
TCGA-KT-A7W1	Brain Lower Grade Glioma	astrocytoma	G3	Primary Tumor	45	female	438	0	WT	non-codel	Methylated	NA	WT	WT	WT	WT	7.716
TCGA-P5-A5ET	Brain Lower Grade Glioma	oligodendroglioma	G2	Primary Tumor	27	male	0	0	Mutant	codel	Methylated	Mutant	WT	WT	WT	WT	7.825
TCGA-P5-A5EU	Brain Lower Grade Glioma	astrocytoma	G3	Primary Tumor	35	male	0	0	Mutant	non-codel	Unmethylated	WT	Mutant	WT	WT	WT	6.296
TCGA-P5-A5EV	Brain Lower Grade Glioma	astrocytoma	G2	Primary Tumor	39	male	7	0	Mutant	non-codel	Methylated	WT	Mutant	WT	WT	WT	7.393
TCGA-P5-A5EW	Brain Lower Grade Glioma	astrocytoma	G2	Primary Tumor	20	female	204	0	Mutant	non-codel	Methylated	WT	Mutant	WT	WT	WT	7.602
TCGA-P5-A5EX	Brain Lower Grade Glioma	oligodendroglioma	G3	Primary Tumor	41	female	243	0	Mutant	codel	Methylated	Mutant	WT	WT	WT	WT	7.056
TCGA-P5-A5EY	Brain Lower Grade Glioma	astrocytoma	G2	Primary Tumor	21	male	72	0	WT	non-codel	Unmethylated	WT	WT	WT	WT	WT	7.333
TCGA-P5-A5EZ	Brain Lower Grade Glioma	astrocytoma	G3	Primary Tumor	39	male	70	0	Mutant	non-codel	Methylated	WT	WT	WT	WT	WT	7.352
TCGA-P5-A5F0	Brain Lower Grade Glioma	oligodendroglioma	G2	Primary Tumor	33	male	287	0	Mutant	codel	Methylated	Mutant	WT	WT	WT	WT	7.358
TCGA-P5-A5F1	Brain Lower Grade Glioma	astrocytoma	G2	Primary Tumor	30	male	179	0	Mutant	non-codel	Unmethylated	WT	Mutant	WT	WT	WT	7.41
TCGA-P5-A5F2	Brain Lower Grade Glioma	astrocytoma	G2	Primary Tumor	36	female	242	0	Mutant	non-codel	Methylated	WT	Mutant	WT	WT	WT	7.225
TCGA-P5-A5F4	Brain Lower Grade Glioma	astrocytoma	G3	Primary Tumor	35	female	231	0	Mutant	non-codel	Methylated	WT	WT	WT	WT	WT	7.984
TCGA-P5-A5F6	Brain Lower Grade Glioma	astrocytoma	G2	Primary Tumor	26	male	39	0	WT	non-codel	Unmethylated	WT	WT	WT	WT	WT	6.335
TCGA-P5-A72U	Brain Lower Grade Glioma	astrocytoma	G3	Primary Tumor	71	female	7	0	WT	non-codel	Methylated	NA	WT	WT	WT	WT	7.566
TCGA-P5-A72W	Brain Lower Grade Glioma	astrocytoma	G3	Primary Tumor	35	male	317	0	Mutant	non-codel	Unmethylated	NA	Mutant	WT	WT	WT	8.165
TCGA-P5-A72X	Brain Lower Grade Glioma	astrocytoma	G3	Primary Tumor	21	male	403	0	Mutant	non-codel	Methylated	NA	WT	WT	WT	WT	7.53
TCGA-P5-A72Z	Brain Lower Grade Glioma	oligodendroglioma	G3	Primary Tumor	64	female	354	0	Mutant	codel	Methylated	NA	WT	WT	WT	WT	7.585
TCGA-P5-A730	Brain Lower Grade Glioma	oligodendroglioma	G3	Primary Tumor	22	male	333	0	Mutant	codel	Methylated	NA	WT	WT	WT	WT	7.725
TCGA-P5-A731	Brain Lower Grade Glioma	astrocytoma	G2	Primary Tumor	59	female	274	0	Mutant	non-codel	Methylated	NA	WT	WT	WT	WT	7.595
TCGA-P5-A733	Brain Lower Grade Glioma	astrocytoma	G2	Primary Tumor	52	female	414	0	Mutant	non-codel	Methylated	NA	Mutant	WT	WT	WT	7.573
TCGA-P5-A735	Brain Lower Grade Glioma	astrocytoma	G2	Primary Tumor	NA	NA	292	0	Mutant	non-codel	Methylated	NA	Mutant	WT	WT	WT	7.762
TCGA-P5-A736	Brain Lower Grade Glioma	astrocytoma	G3	Primary Tumor	NA	NA	230	0	Mutant	non-codel	Methylated	NA	Mutant	WT	WT	WT	7.228
TCGA-P5-A737	Brain Lower Grade Glioma	oligodendroglioma	G2	Primary Tumor	NA	NA	372	0	Mutant	codel	Methylated	NA	WT	WT	WT	WT	7.788
TCGA-P5-A77W	Brain Lower Grade Glioma	oligodendroglioma	G3	Primary Tumor	NA	NA	584	0	Mutant	codel	Methylated	NA	WT	WT	WT	WT	7.451
TCGA-P5-A77X	Brain Lower Grade Glioma	oligodendroglioma	G2	Primary Tumor	NA	NA	105	0	Mutant	codel	Methylated	NA	WT	WT	WT	WT	7.463
TCGA-P5-A780	Brain Lower Grade Glioma	astrocytoma	G3	Primary Tumor	NA	NA	72	0	Mutant	non-codel	Methylated	NA	WT	WT	WT	WT	7.386
TCGA-P5-A781	Brain Lower Grade Glioma	oligodendroglioma	G3	Primary Tumor	NA	NA	134	0	Mutant	codel	Methylated	NA	WT	WT	WT	WT	7.48
TCGA-QH-A65R	Brain Lower Grade Glioma	oligodendroglioma	G3	Primary Tumor	38	female	461	0	Mutant	codel	Methylated	NA	WT	WT	WT	WT	7.916
TCGA-QH-A65S	Brain Lower Grade Glioma	astrocytoma	G2	Primary Tumor	32	female	77	0	Mutant	non-codel	Methylated	WT	Mutant	WT	WT	WT	7.519
TCGA-QH-A65V	Brain Lower Grade Glioma	oligodendroglioma	G2	Primary Tumor	43	female	384	0	Mutant	codel	Methylated	Mutant	WT	WT	WT	WT	7.817
TCGA-QH-A65X	Brain Lower Grade Glioma	oligodendroglioma	G3	Primary Tumor	28	female	482	0	Mutant	codel	Methylated	NA	WT	WT	WT	WT	7.852
TCGA-QH-A65Z	Brain Lower Grade Glioma	oligodendroglioma	G2	Primary Tumor	54	male	427	0	Mutant	codel	Methylated	Mutant	WT	WT	WT	WT	7.726
TCGA-QH-A6CU	Brain Lower Grade Glioma	oligodendroglioma	G3	Primary Tumor	52	female	451	0	Mutant	codel	Methylated	NA	WT	WT	WT	WT	7.262
TCGA-QH-A6CV	Brain Lower Grade Glioma	astrocytoma	G3	Primary Tumor	51	male	414	0	WT	non-codel	Unmethylated	NA	WT	WT	WT	WT	8.171
TCGA-QH-A6CW	Brain Lower Grade Glioma	astrocytoma	G3	Primary Tumor	43	male	372	1	Mutant	non-codel	Methylated	NA	Mutant	WT	WT	WT	6.861
TCGA-QH-A6CX	Brain Lower Grade Glioma	astrocytoma	G2	Primary Tumor	66	male	588	0	WT	non-codel	Unmethylated	NA	WT	WT	WT	WT	6.982
TCGA-QH-A6CY	Brain Lower Grade Glioma	oligodendroglioma	G3	Primary Tumor	38	male	408	0	Mutant	codel	Methylated	NA	WT	WT	WT	WT	7.757
TCGA-QH-A6CZ	Brain Lower Grade Glioma	oligodendroglioma	G2	Primary Tumor	38	male	279	0	Mutant	codel	Methylated	NA	WT	WT	WT	WT	7.498
TCGA-QH-A6CS	Brain Lower Grade Glioma	astrocytoma	G3	Primary Tumor	41	male	442	0	WT	non-codel	Unmethylated	NA	WT	WT	WT	NA	7.889
TCGA-QH-A6X3	Brain Lower Grade Glioma	astrocytoma	G2	Primary Tumor	27	male	313	0	Mutant	non-codel	Methylated	NA	Mutant	WT	WT	WT	7.612
TCGA-QH-A6X4	Brain Lower Grade Glioma	oligodendroglioma	G3	Primary Tumor	47	male	442	0	Mutant	codel	Methylated	NA	WT	WT	WT	WT	8.033
TCGA-QH-A6X5	Brain Lower Grade Glioma	oligodendroglioma	G2	Primary Tumor	58	female	497	0	Mutant	codel	Methylated	NA	WT	WT	WT	WT	7.406
TCGA-QH-A6X8	Brain Lower Grade Glioma	oligodendroglioma	G3	Primary Tumor	56	female	509	0	Mutant	codel	Methylated	NA	WT	WT	WT	WT	7.623
TCGA-QH-A6X9	Brain Lower Grade Glioma	astrocytoma	G2	Primary Tumor	73	female	58	0	Mutant	non-codel	Methylated	NA	Mutant	WT	WT	WT	7.398
TCGA-QH-A6XA	Brain Lower Grade Glioma	astrocytoma	G2	Primary Tumor	23	female	502	0	Mutant	non-codel	Methylated	NA	Mutant	WT	WT	WT	7.416
TCGA-QH-A6XC	Brain Lower Grade Glioma	astrocytoma	G3	Primary Tumor	48	male	508	0	WT	non-codel	Methylated	NA	WT	WT	WT	WT	8.394
TCGA-QH-A86X	Brain Lower Grade Glioma	oligodendroglioma	G2	Primary Tumor	33	male	337	0	Mutant	codel	Methylated	NA	WT	WT	WT	WT	7.924
TCGA-QH-A870	Brain Lower Grade Glioma	astrocytoma	G3	Primary Tumor	38	female	395	0	Mutant	non-codel	Methylated	NA	Mutant	WT	WT	WT	7.57
TCGA-R8-A6MK	Brain Lower Grade Glioma	oligodendroglioma	G2	Primary Tumor	40	male	2702	0	Mutant	codel	Methylated	NA	WT	WT	WT	WT	7.5
TCGA-R8-A6ML	Brain Lower Grade Glioma	oligodendroglioma	G3	Primary Tumor	52	male	2860	0	Mutant	codel	Methylated	NA	WT	WT	WT	WT	7.662
TCGA-R8-A6MO	Brain Lower Grade Glioma	oligodendroglioma	G2	Primary Tumor	53	female	993	0	Mutant	codel	Methylated	NA	WT	WT	WT	WT	7.555
TCGA-R8-A73M	Brain Lower Grade Glioma	oligodendroglioma	G2	Primary Tumor	48	female	1806	0	Mutant	codel	Methylated	NA	WT	WT	WT	WT	8.099
TCGA-RY-A83X	Brain Lower Grade Glioma	oligodendroglioma	G2	Primary Tumor	NA	NA	939	0	Mutant	codel	Methylated	NA	WT	WT	WT	WT	7.806
TCGA-RY-A83Y	Brain Lower Grade Glioma	oligodendroglioma	G2	Primary Tumor	NA	NA	166	0	Mutant	codel	Methylated	NA	WT	WT	WT	WT	7.755
TCGA-RY-A83Z	Brain Lower Grade Glioma	astrocytoma	G3	Primary Tumor	NA	NA	301	0	Mutant	non-codel	Methylated	NA	Mutant	WT	WT	WT	8.251
TCGA-RY-A840	Brain Lower Grade Glioma	oligodendroglioma	G3	Primary Tumor	NA	NA	854	0	Mutant	codel	Methylated	NA	WT	WT	WT	WT	7.558
TCGA-RY-A843	Brain Lower Grade Glioma	astrocytoma	G3	Primary Tumor	NA	NA	63	0	Mutant	non-codel	Methylated	NA	WT	WT	WT	WT	7.519
TCGA-RY-A845	Brain Lower Grade Glioma	astrocytoma	G2	Primary Tumor	NA	NA	596	0	Mutant	non-codel	Methylated	NA	WT	WT	WT	WT	7.835
TCGA-RY-A847	Brain Lower Grade Glioma	oligodendroglioma	G2	Primary Tumor	NA	NA	933	0	Mutant	codel	Methylated	NA	WT	WT	WT	WT	7.427
TCGA-S9-A6TS	Brain Lower Grade Glioma	astrocytoma	G3	Primary Tumor	48	female	1891	1	Mutant	non-codel	Methylated	NA	Mutant	WT	WT	WT	8.125
TCGA-S9-A6TU	Brain Lower Grade Glioma	astrocytoma	G2	Primary Tumor	38	male	2650	0	Mutant	non-codel	Methylated	NA	WT	WT	WT	WT	7.914
TCGA-S9-A6TV	Brain Lower Grade Glioma	astrocytoma	G3	Primary Tumor	50	male	571	0	Mutant	non-codel	Methylated	NA	Mutant	WT	WT	WT	7.595
TCGA-S9-A6TW	Brain Lower Grade Glioma	oligodendroglioma	G3	Primary Tumor	40	male	1250	0	Mutant	codel	Methylated	NA	WT	WT	WT	WT	7.219
TCGA-S9-A6TX	Brain Lower Grade Glioma	oligodendroglioma	G3	Primary Tumor	46	male	1245	0	Mutant	codel	Methylated	NA	WT	WT	WT	WT	7.878
TCGA-S9-A6TZ	Brain Lower Grade Glioma	astrocytoma	G2	Primary Tumor	39	female	1120	0	Mutant	non-codel	Methylated	NA	WT	WT	WT	WT	7.511
TCGA-S9-A6TY	Brain Lower Grade Glioma	oligodendroglioma	G2	Primary Tumor	50	male	1076	0	Mutant	codel	Methylated	NA	WT	WT	WT	WT	7.587
TCGA-S9-A6U0	Brain Lower Grade Glioma	astrocytoma	G3	Primary Tumor	46	male	742	1	WT	non-codel	Methylated	NA	WT	WT	WT	WT	7.063
TCGA-S9-A6U1	Brain Lower Grade Glioma	astrocytoma	G3	Primary Tumor	22	female	785	0	Mutant	non-codel	Methylated	NA	Mutant	WT	WT	WT	7.599
TCGA-S9-A6U2	Brain Lower Grade Glioma	oligodendroglioma	G2	Primary Tumor	48	female	908	0	Mutant	codel	Methylated	NA	WT	WT	WT	WT	7.561
TCGA-S9-A6U5	Brain Lower Grade Glioma	oligodendroglioma	G2	Primary Tumor	33	male	992	0	Mutant	codel	Methylated	NA	WT	WT	WT	WT	7.58
TCGA-S9-A6U6	Brain Lower Grade Glioma	astrocytoma	G3	Primary Tumor	28	male	1069	0	Mutant	non-codel	Methylated	NA	Mutant	WT	WT	WT	7.684
TCGA-S9-A6U8	Brain Lower Grade Glioma	astrocytoma	G2	Primary Tumor	24	male	2988	1	Mutant	non-codel	Methylated	NA	Mutant	WT	WT	WT	7.365
TCGA-S9-A6U9	Brain Lower Grade Glioma	astrocytoma	G3	Primary Tumor	36	male	2918	0	Mutant	non-codel	Methylated	NA	Mutant	WT	WT	WT	7.296
TCGA-S9-A6UA	Brain Lower Grade Glioma	astrocytoma	G3	Primary Tumor	66	male	178	1	WT	non-codel	Methylated	NA	Mutant	WT	WT	WT	7.195
TCGA-S9-A6UB	Brain Lower Grade Glioma	oligodendroglioma	G2	Primary Tumor	52	male	3761	0	Mutant	codel	Methylated	NA	WT	WT	WT	WT	7.745
TCGA-S9-A6WD	Brain Lower Grade Glioma	oligodendroglioma	G3	Primary Tumor	58	male	2289	0	Mutant	codel	Methylated	NA	WT	WT	WT	WT	7.636
TCGA-S9-A6WE	Brain Lower Grade Glioma	oligodendroglioma	G2	Primary Tumor	34	male	4113	0	Mutant	codel	Methylated	NA	WT	WT	WT	WT	7.359
TCGA-S9-A6WG	Brain Lower Grade Glioma	astrocytoma	G3	Primary Tumor	31	male	2602	0	Mutant	non-codel	Methylated	NA	Mutant	WT	WT	WT	7.434
TCGA-S9-A6WH	Brain Lower Grade Glioma	oligodendroglioma	G2	Primary Tumor	73	female	1173	0	Mutant	codel	Methylated	NA	WT	WT	WT	WT	7.88
TCGA-S9-A6WI	Brain Lower Grade Glioma	astrocytoma	G2	Primary Tumor	56	female	2585	0	Mutant	non-codel	Methylated	NA	WT	WT	WT	WT	8.182
TCGA-S9-A6WL	Brain Lower Grade Glioma	oligodendroglioma	G3	Primary Tumor	52	male	946	0	Mutant	codel	Methylated	NA	WT	WT	WT	WT	7.874
TCGA-S9-A6WM	Brain Lower Grade Glioma	astrocytoma	G3	Primary Tumor	59	female	604	0	WT	non-codel	Unmethylated	NA	WT	WT	WT	WT	7.878
TCGA-S9-A6WN	Brain Lower Grade Glioma	oligodendroglioma	G3	Primary Tumor	38	female	805	0	Mutant	codel	Methylated	NA	WT	WT	WT	WT	7.03
TCGA-S9-A6WO	Brain Lower Grade Glioma	astrocytoma	G2	Primary Tumor	29	male	566	0	Mutant	non-codel	Methylated	NA	Mutant	WT	WT	WT	7.424
TCGA-S9-A6WP	Brain Lower Grade Glioma	oligodendroglioma	G3	Primary Tumor	42	male	567	0	Mutant	codel	Methylated	NA	WT	WT	WT	WT	7.53
TCGA-S9-A6WQ	Brain Lower Grade Glioma	astrocytoma	G2	Primary Tumor	57	female	428	0	Mutant	non-codel	Methylated	NA	Mutant	WT	WT	WT	7.798
TCGA-S9-A7IQ	Brain Lower Grade Glioma	oligodendroglioma	G2	Primary Tumor	45	female	1099	0	Mutant	codel	Methylated	NA	WT	WT	WT	WT	8.198
TCGA-S9-A7IS	Brain Lower Grade Glioma	astrocytoma	G3	Primary Tumor	33	female	241	1	Mutant	non-codel	Methylated	NA	Mutant	WT	WT	WT	6.943
TCGA-S9-A7IX	Brain Lower Grade Glioma	astrocytoma	G3	Primary Tumor	57	male	819	1	WT	non-codel	Unmethylated	NA	WT	WT	WT	WT	7.588
TCGA-S9-A7IY	Brain Lower Grade Glioma	oligodendroglioma	G3	Primary Tumor	39	male	715	0	Mutant	codel	Methylated	NA	WT	WT	WT	WT	7.482
TCGA-S9-A7IZ	Brain Lower Grade Glioma	astrocytoma	G3	Primary Tumor	48	female	608	0	Mutant	non-codel	Methylated	NA	Mutant	WT	WT	WT	7.712
TCGA-S9-A7J0	Brain Lower Grade Glioma	astrocytoma	G3	Primary Tumor	30	female	609	0	Mutant	non-codel	Methylated	NA	WT	WT	WT	WT	7.566
TCGA-S9-A7J1	Brain Lower Grade Glioma	oligodendroglioma	G2	Primary Tumor	43	male	249	0	Mutant	codel	Methylated	NA	WT	WT	WT	WT	7.34
TCGA-S9-A7J2	Brain Lower Grade Glioma	oligodendroglioma	G3	Primary Tumor	25	male	62	0	Mutant	codel	Methylated	NA	WT	WT	WT	WT	7.84
TCGA-S9-A7J3	Brain Lower Grade Glioma	oligodendroglioma	G3	Primary Tumor	52	female	629	0	Mutant	codel	Methylated	NA	WT	WT	WT	WT	7.766
TCGA-S9-A7QW	Brain Lower Grade Glioma	astrocytoma	G3	Primary Tumor	54	female	458	0	Mutant	non-codel	Methylated	NA	Mutant	WT	WT	WT	7.347
TCGA-S9-A7QX	Brain Lower Grade Glioma	astrocytoma	G3	Primary Tumor	36	female	564	0	Mutant	non-codel	Methylated	NA	Mutant	WT	WT	WT	7.561
TCGA-S9-A7QY	Brain Lower Grade Glioma	oligodendroglioma	G2	Primary Tumor	35	female	863	0	Mutant	codel	Methylated	NA	WT	WT	WT	WT	7.419
TCGA-S9-A7QZ	Brain Lower Grade Glioma	oligodendroglioma	G2	Primary Tumor	41	male	826	0	Mutant	codel	Methylated	NA	WT	WT	WT	WT	7.888
TCGA-S9-A7R1	Brain Lower Grade Glioma	oligodendroglioma	G2	Primary Tumor	35	male	5166	1	Mutant	codel	Methylated	NA	WT	WT	WT	WT	8.248
TCGA-S9-A7R2	Brain Lower Grade Glioma	astrocytoma	G3	Primary Tumor	69	male	316	1	WT	non-codel	Unmethylated	NA	WT	WT	WT	WT	7.383
TCGA-S9-A7R3	Brain Lower Grade Glioma	astrocytoma	G2	Primary Tumor	28	female	3013	0	Mutant	non-codel	Methylated	NA	WT	WT	WT	WT	7.695
TCGA-S9-A7R4	Brain Lower Grade Glioma	astrocytoma	G3	Primary Tumor	46	male	914	0	Mutant	non-codel	Methylated	NA	WT	WT	WT	WT	7.609
TCGA-S9-A7R7	Brain Lower Grade Glioma	astrocytoma	G2	Primary Tumor	27	male	3000	0	Mutant	non-codel	Methylated	NA	Mutant	WT	WT	WT	6.917
TCGA-S9-A7R8	Brain Lower Grade Glioma	astrocytoma	G3	Primary Tumor	44	female	961	1	Mutant	non-codel	Methylated	NA	Mutant	WT	WT	WT	7.104
TCGA-S9-A89V	Brain Lower Grade Glioma	astrocytoma	G3	Primary Tumor	70	male	569	0	WT	non-codel	Methylated	NA	Mutant	WT	WT	WT	7.909
TCGA-S9-A89Z	Brain Lower Grade Glioma	astrocytoma	G3	Primary Tumor	40	male	623	0	Mutant	non-codel	Methylated	NA	WT	WT	WT	WT	7.425
TCGA-TM-A7C3	Brain Lower Grade Glioma	astrocytoma	G3	Primary Tumor	43	female	1666	1	WT	non-codel	Methylated	NA	WT	WT	WT	WT	7.735
TCGA-TM-A7C4	Brain Lower Grade Glioma	astrocytoma	G2	Primary Tumor	39	female	1470	0	Mutant	non-codel	Methylated	NA	Mutant	WT	WT	WT	7.634
TCGA-TM-A7C5	Brain Lower Grade Glioma	oligodendroglioma	G2	Primary Tumor	30	male	1500	0	Mutant	codel	Methylated	NA	WT	WT	WT	WT	7.518
TCGA-TM-A7CA	Brain Lower Grade Glioma	astrocytoma	G2	Primary Tumor	44	male	1058	0	Mutant	non-codel	Methylated	NA	Mutant	WT	WT	WT	7.48
TCGA-TM-A7CF	Brain Lower Grade Glioma	astrocytoma	G2	Primary Tumor	41	female	1989	0	Mutant	non-codel	Methylated	WT	WT	WT	WT	WT	8.145
TCGA-TM-A7CF-02	Brain Lower Grade Glioma	astrocytoma	G2	Recurrent Tumor	41	female	1989	0	Mutant	non-codel	Methylated	WT	WT	WT	WT	WT	8.044
TCGA-TM-A84B	Brain Lower Grade Glioma	astrocytoma	G3	Primary Tumor	40	male	758	1	WT	non-codel	Unmethylated	NA	WT	WT	WT	WT	7.676
TCGA-TM-A84C	Brain Lower Grade Glioma	astrocytoma	G2	Primary Tumor	32	male	492	1	WT	non-codel	Unmethylated	NA	WT	WT	WT	WT	6.734
TCGA-TM-A84F	Brain Lower Grade Glioma	astrocytoma	G3	Primary Tumor	48	male	1796	0	Mutant	non-codel	Methylated	NA	WT	WT	WT	WT	7.112
TCGA-TM-A84G	Brain Lower Grade Glioma	oligodendroglioma	G3	Primary Tumor	54	female	1236	0	Mutant	codel	Methylated	NA	WT	WT	WT	WT	7.928
TCGA-TM-A84H	Brain Lower Grade Glioma	astrocytoma	G3	Primary Tumor	44	female	926	0	Mutant	non-codel	Methylated	NA	Mutant	WT	WT	WT	7.519
TCGA-TM-A84I	Brain Lower Grade Glioma	astrocytoma	G3	Primary Tumor	30	male	854	0	Mutant	non-codel	Methylated	NA	Mutant	WT	WT	WT	7.696
TCGA-TM-A84J	Brain Lower Grade Glioma	astrocytoma	G3	Primary Tumor	63	male	735	0	WT	non-codel	Unmethylated	NA	WT	WT	WT	WT	7.554
TCGA-TM-A84L	Brain Lower Grade Glioma	astrocytoma	G2	Primary Tumor	31	male	1242	1	Mutant	non-codel	Methylated	NA	Mutant	WT	WT	WT	7.536
TCGA-TM-A84M	Brain Lower Grade Glioma	oligodendroglioma	G3	Primary Tumor	40	male	754	0	Mutant	codel	Methylated	NA	WT	WT	WT	WT	7.57
TCGA-TM-A84O	Brain Lower Grade Glioma	oligodendroglioma	G3	Primary Tumor	61	female	1011	1	Mutant	codel	Methylated	NA	WT	WT	WT	WT	7.579
TCGA-TM-A84Q	Brain Lower Grade Glioma	astrocytoma	G2	Primary Tumor	31	male	772	0	Mutant	non-codel	Methylated	NA	Mutant	WT	WT	WT	7.336
TCGA-TM-A84R	Brain Lower Grade Glioma	oligodendroglioma	G2	Primary Tumor	46	male	566	0	Mutant	codel	Methylated	NA	WT	WT	WT	WT	8.343
TCGA-TM-A84S	Brain Lower Grade Glioma	oligodendroglioma	G3	Primary Tumor	36	male	454	0	Mutant	codel	Methylated	NA	WT	WT	WT	WT	7.089
TCGA-TM-A84T	Brain Lower Grade Glioma	astrocytoma	G2	Primary Tumor	19	male	724	0	Mutant	non-codel	Methylated	NA	Mutant	WT	WT	WT	7.626
TCGA-TQ-A7RF	Brain Lower Grade Glioma	astrocytoma	G3	Primary Tumor	NA	NA	650	0	Mutant	non-codel	Unmethylated	NA	WT	WT	WT	WT	8.291
TCGA-TQ-A7RG	Brain Lower Grade Glioma	oligodendroglioma	G2	Primary Tumor	NA	NA	599	0	Mutant	codel	Methylated	NA	WT	WT	WT	WT	7.653
TCGA-TQ-A7RH	Brain Lower Grade Glioma	astrocytoma	G2	Primary Tumor	NA	NA	486	0	Mutant	non-codel	Methylated	NA	Mutant	WT	WT	WT	7.8
TCGA-TQ-A7RI	Brain Lower Grade Glioma	oligodendroglioma	G2	Primary Tumor	NA	NA	62	0	Mutant	codel	Methylated	NA	WT	WT	WT	WT	7.72
TCGA-TQ-A7RJ	Brain Lower Grade Glioma	astrocytoma	G2	Primary Tumor	NA	NA	1229	0	Mutant	non-codel	Methylated	NA	Mutant	WT	WT	WT	7.664
TCGA-TQ-A7RK	Brain Lower Grade Glioma	astrocytoma	G2	Primary Tumor	NA	NA	1341	0	Mutant	non-codel	Methylated	WT	Mutant	WT	WT	WT	7.687
TCGA-TQ-A7RK-02	Brain Lower Grade Glioma	astrocytoma	G2	Recurrent Tumor	NA	NA	1341	0	Mutant	non-codel	Methylated	WT	Mutant	WT	WT	WT	7.456
TCGA-TQ-A7RM	Brain Lower Grade Glioma	astrocytoma	G3	Primary Tumor	NA	NA	1116	0	Mutant	non-codel	Methylated	NA	WT	WT	WT	WT	7.53
TCGA-TQ-A7RN	Brain Lower Grade Glioma	oligodendroglioma	G2	Primary Tumor	NA	NA	1026	0	Mutant	codel	Methylated	NA	WT	WT	WT	WT	7.762
TCGA-TQ-A7RO	Brain Lower Grade Glioma	oligodendroglioma	G2	Primary Tumor	NA	NA	949	0	Mutant	codel	Methylated	NA	WT	WT	WT	WT	7.793
TCGA-TQ-A7RP	Brain Lower Grade Glioma	astrocytoma	G2	Primary Tumor	NA	NA	914	0	WT	non-codel	Methylated	NA	WT	WT	WT	WT	7.341
TCGA-TQ-A7RQ	Brain Lower Grade Glioma	oligodendroglioma	G2	Primary Tumor	NA	NA	795	0	Mutant	codel	Methylated	NA	WT	WT	WT	WT	7.984
TCGA-TQ-A7RR	Brain Lower Grade Glioma	astrocytoma	G2	Primary Tumor	NA	NA	787	0	Mutant	non-codel	Unmethylated	NA	Mutant	WT	WT	WT	7.398
TCGA-TQ-A7RS	Brain Lower Grade Glioma	oligodendroglioma	G2	Primary Tumor	NA	NA	0	0	Mutant	codel	Methylated	NA	WT	WT	WT	WT	8.064
TCGA-TQ-A7RU	Brain Lower Grade Glioma	oligodendroglioma	G2	Primary Tumor	NA	NA	1032	0	Mutant	codel	Methylated	NA	WT	WT	WT	WT	7.745
TCGA-TQ-A7RV	Brain Lower Grade Glioma	astrocytoma	G2	Primary Tumor	NA	NA	1868	0	Mutant	non-codel	Methylated	WT	Mutant	WT	WT	WT	7.417
TCGA-TQ-A7RV-02	Brain Lower Grade Glioma	astrocytoma	G2	Recurrent Tumor	NA	NA	1868	0	Mutant	non-codel	Methylated	WT	Mutant	WT	WT	WT	7.345
TCGA-TQ-A7RW	Brain Lower Grade Glioma	astrocytoma	G2	Primary Tumor	NA	NA	821	1	Mutant	non-codel	Methylated	NA	WT	WT	WT	WT	7.275
TCGA-TQ-A8XE	Brain Lower Grade Glioma	astrocytoma	G2	Primary Tumor	NA	NA	954	1	Mutant	non-codel	Methylated	WT	WT	WT	WT	WT	7.637
TCGA-TQ-A8XE-02	Brain Lower Grade Glioma	astrocytoma	G2	Recurrent Tumor	NA	NA	954	1	Mutant	non-codel	Methylated	WT	WT	WT	WT	WT	7.021
TCGA-VM-A8C8	Brain Lower Grade Glioma	astrocytoma	G2	Primary Tumor	50	female	1397	0	Mutant	non-codel	Unmethylated	NA	Mutant	WT	WT	WT	7.601
TCGA-VM-A8C9	Brain Lower Grade Glioma	astrocytoma	G2	Primary Tumor	37	female	1314	0	WT	non-codel	Unmethylated	NA	WT	WT	WT	WT	7.283
TCGA-VM-A8CA	Brain Lower Grade Glioma	astrocytoma	G2	Primary Tumor	54	male	411	0	Mutant	non-codel	Methylated	NA	WT	WT	WT	WT	8.22
TCGA-VM-A8CB	Brain Lower Grade Glioma	oligodendroglioma	G3	Primary Tumor	33	male	3	0	Mutant	codel	Methylated	NA	WT	WT	WT	WT	8.497
TCGA-VM-A8CD	Brain Lower Grade Glioma	astrocytoma	G3	Primary Tumor	58	male	240	1	WT	non-codel	Unmethylated	NA	WT	WT	WT	WT	6.939
TCGA-VM-A8CE	Brain Lower Grade Glioma	oligodendroglioma	G2	Primary Tumor	25	male	1191	0	Mutant	codel	Methylated	NA	WT	WT	WT	WT	7.548
TCGA-VM-A8CF	Brain Lower Grade Glioma	astrocytoma	G3	Primary Tumor	NA	NA	609	0	Mutant	non-codel	Methylated	NA	Mutant	WT	WT	WT	7.563
TCGA-VM-A8CH	Brain Lower Grade Glioma	astrocytoma	G2	Primary Tumor	24	female	714	0	Mutant	non-codel	Unmethylated	NA	Mutant	WT	WT	WT	7.801
TCGA-VV-A829	Brain Lower Grade Glioma	oligodendroglioma	G3	Primary Tumor	44	male	1127	0	Mutant	codel	Methylated	NA	WT	WT	WT	WT	7.722
TCGA-VV-A86M	Brain Lower Grade Glioma	astrocytoma	G3	Primary Tumor	36	female	487	0	Mutant	non-codel	Methylated	NA	WT	WT	WT	WT	7.809
TCGA-VW-A7QS	Brain Lower Grade Glioma	oligodendroglioma	G3	Primary Tumor	35	female	706	0	Mutant	codel	Methylated	NA	WT	WT	WT	WT	7.583
TCGA-VW-A8FI	Brain Lower Grade Glioma	astrocytoma	G3	Primary Tumor	66	male	245	1	WT	non-codel	Unmethylated	NA	WT	WT	WT	WT	7.246
TCGA-W9-A837	Brain Lower Grade Glioma	oligodendroglioma	G2	Primary Tumor	47	male	1553	0	Mutant	codel	Methylated	NA	WT	WT	WT	WT	7.864
TCGA-WH-A86K	Brain Lower Grade Glioma	astrocytoma	G2	Primary Tumor	65	male	405	0	Mutant	non-codel	Methylated	NA	WT	WT	WT	WT	7.54
TCGA-WY-A858	Brain Lower Grade Glioma	astrocytoma	G3	Primary Tumor	32	female	1337	0	Mutant	non-codel	Methylated	NA	Mutant	WT	WT	WT	7.528
TCGA-WY-A859	Brain Lower Grade Glioma	astrocytoma	G2	Primary Tumor	NA	NA	1213	0	Mutant	non-codel	Methylated	NA	WT	WT	WT	WT	8.16
TCGA-WY-A85A	Brain Lower Grade Glioma	astrocytoma	G2	Primary Tumor	NA	NA	1320	0	Mutant	non-codel	Methylated	NA	Mutant	WT	WT	WT	7.335
TCGA-WY-A85B	Brain Lower Grade Glioma	astrocytoma	G2	Primary Tumor	NA	NA	1393	0	Mutant	non-codel	Methylated	NA	Mutant	WT	WT	WT	7.499
TCGA-WY-A85C	Brain Lower Grade Glioma	astrocytoma	G2	Primary Tumor	NA	NA	1426	0	Mutant	non-codel	Methylated	NA	WT	WT	WT	WT	8.115
TCGA-WY-A85D	Brain Lower Grade Glioma	astrocytoma	G2	Primary Tumor	NA	NA	1147	0	Mutant	non-codel	Unmethylated	NA	Mutant	WT	WT	WT	7.628
TCGA-WY-A85E	Brain Lower Grade Glioma	astrocytoma	G2	Primary Tumor	NA	NA	633	0	Mutant	non-codel	Methylated	NA	Mutant	WT	WT	WT	7.547
